# Supplementary material for: The role of gut microbiota and blood metabolites in postpartum depression: a Mendelian randomization analysis
Source: Front Cell Infect Microbiol. 2024 Jul 10;14:1416298. doi: 10.3389/fcimb.2024.1416298 (PMC11266010; doi:10.3389/fcimb.2024.1416298)
Supplement: Supplementary Table 1 — The instrumental variables used in this MR analysis. [file Table_1.xlsx]

## Sheet: Sheet1
SNP	Effect allele	Other allele	Chr	Pos	Beta	Se	Pval	F
rs11655079	T	C	17	75348675	-0.0560674	0.0124286	5.92516e-06	20.3506
rs11745923	G	T	5	475408	0.0563759	0.0115529	1.58132e-06	23.8125
rs12049045	A	G	1	114665485	0.0510452	0.0114325	8.62621e-06	19.9355
rs134366	A	G	22	35567355	-0.111877	0.023501	1.50428e-06	22.6626
rs1376754	G	A	2	161611969	0.0509242	0.0112503	6.71382e-06	20.489
rs1515761	C	T	10	126110032	-0.0762317	0.0169884	4.96364e-06	20.1357
rs182549	T	C	2	136616754	-0.111489	0.012066	3.78966e-20	85.3763
rs4945008	G	A	11	71221248	-0.0540741	0.0121393	5.39237e-06	19.8423
rs6660520	G	A	1	207003553	-0.0711483	0.0134495	1.10652e-07	27.9845
rs72767435	T	C	15	94852795	-0.126352	0.0273626	2.56803e-06	21.3231
rs7322849	T	C	13	112859829	0.0944467	0.0192976	6.20798e-07	23.9534
rs80083040	T	G	8	65654844	0.155784	0.0348017	8.62105e-06	20.0376
rs857444	C	T	6	14617591	0.0509553	0.011539	8.92237e-06	19.5003
rs961091	G	A	7	95654718	0.0501255	0.011255	8.67601e-06	19.8347
rs11655079	T	C	17	75348675	-0.0560674	0.0124286	5.92516e-06	20.3506
rs11745923	G	T	5	475408	0.0563759	0.0115529	1.58132e-06	23.8125
rs12049045	A	G	1	114665485	0.0510452	0.0114325	8.62621e-06	19.9355
rs134366	A	G	22	35567355	-0.111877	0.023501	1.50428e-06	22.6626
rs1376754	G	A	2	161611969	0.0509242	0.0112503	6.71382e-06	20.489
rs1515761	C	T	10	126110032	-0.0762317	0.0169884	4.96364e-06	20.1357
rs182549	T	C	2	136616754	-0.111489	0.012066	3.78966e-20	85.3763
rs4945008	G	A	11	71221248	-0.0540741	0.0121393	5.39237e-06	19.8423
rs6660520	G	A	1	207003553	-0.0711483	0.0134495	1.10652e-07	27.9845
rs72767435	T	C	15	94852795	-0.126352	0.0273626	2.56803e-06	21.3231
rs7322849	T	C	13	112859829	0.0944467	0.0192976	6.20798e-07	23.9534
rs80083040	T	G	8	65654844	0.155784	0.0348017	8.62105e-06	20.0376
rs857444	C	T	6	14617591	0.0509553	0.011539	8.92237e-06	19.5003
rs961091	G	A	7	95654718	0.0501255	0.011255	8.67601e-06	19.8347
rs11655079	T	C	17	75348675	-0.0560674	0.0124286	5.92516e-06	20.3506
rs11745923	G	T	5	475408	0.0563759	0.0115529	1.58132e-06	23.8125
rs12049045	A	G	1	114665485	0.0510452	0.0114325	8.62621e-06	19.9355
rs134366	A	G	22	35567355	-0.111877	0.023501	1.50428e-06	22.6626
rs1376754	G	A	2	161611969	0.0509242	0.0112503	6.71382e-06	20.489
rs1515761	C	T	10	126110032	-0.0762317	0.0169884	4.96364e-06	20.1357
rs182549	T	C	2	136616754	-0.111489	0.012066	3.78966e-20	85.3763
rs4945008	G	A	11	71221248	-0.0540741	0.0121393	5.39237e-06	19.8423
rs6660520	G	A	1	207003553	-0.0711483	0.0134495	1.10652e-07	27.9845
rs72767435	T	C	15	94852795	-0.126352	0.0273626	2.56803e-06	21.3231
rs7322849	T	C	13	112859829	0.0944467	0.0192976	6.20798e-07	23.9534
rs80083040	T	G	8	65654844	0.155784	0.0348017	8.62105e-06	20.0376
rs857444	C	T	6	14617591	0.0509553	0.011539	8.92237e-06	19.5003
rs961091	G	A	7	95654718	0.0501255	0.011255	8.67601e-06	19.8347
rs140912403	C	T	9	95517807	-0.160677	0.0317708	6.20369e-07	25.5771
rs34569731	G	A	2	75630344	-0.0705145	0.0157564	7.37921e-06	20.0282
rs55876211	C	T	3	84471266	-0.080811	0.0184159	7.53633e-06	19.2555
rs62285697	C	T	3	176407911	0.0805256	0.0180912	9.75933e-06	19.8122
rs76784716	A	G	2	169033340	0.133271	0.0267738	5.09143e-07	24.7771
rs7960664	A	G	12	89471235	-0.0969489	0.0215149	8.84301e-06	20.3052
rs9813022	A	G	3	13726736	-0.0751277	0.0153867	1.05334e-06	23.8402
rs140912403	C	T	9	95517807	-0.160677	0.0317708	6.20369e-07	25.5771
rs34569731	G	A	2	75630344	-0.0705145	0.0157564	7.37921e-06	20.0282
rs55876211	C	T	3	84471266	-0.080811	0.0184159	7.53633e-06	19.2555
rs62285697	C	T	3	176407911	0.0805256	0.0180912	9.75933e-06	19.8122
rs76784716	A	G	2	169033340	0.133271	0.0267738	5.09143e-07	24.7771
rs7960664	A	G	12	89471235	-0.0969489	0.0215149	8.84301e-06	20.3052
rs9813022	A	G	3	13726736	-0.0751277	0.0153867	1.05334e-06	23.8402
rs140912403	C	T	9	95517807	-0.160677	0.0317708	6.20369e-07	25.5771
rs34569731	G	A	2	75630344	-0.0705145	0.0157564	7.37921e-06	20.0282
rs55876211	C	T	3	84471266	-0.080811	0.0184159	7.53633e-06	19.2555
rs62285697	C	T	3	176407911	0.0805256	0.0180912	9.75933e-06	19.8122
rs76784716	A	G	2	169033340	0.133271	0.0267738	5.09143e-07	24.7771
rs7960664	A	G	12	89471235	-0.0969489	0.0215149	8.84301e-06	20.3052
rs9813022	A	G	3	13726736	-0.0751277	0.0153867	1.05334e-06	23.8402
rs11110282	A	G	12	100585559	-0.101189	0.0217379	4.85445e-06	21.6686
rs11730038	G	A	4	98049499	-0.0630747	0.0128717	1.96024e-06	24.0126
rs12797734	T	C	11	8332350	0.0572158	0.0126793	7.21174e-06	20.363
rs13068444	A	G	3	64398863	0.0601035	0.0136407	9.53038e-06	19.4145
rs1595463	C	A	2	231723657	0.0476864	0.0108547	7.97389e-06	19.2998
rs28564647	T	G	9	101101172	-0.0613034	0.0137579	7.81196e-06	19.8548
rs2952251	G	A	8	10143164	0.0598868	0.0123903	1.07895e-06	23.3614
rs34989881	A	G	19	51959855	0.111056	0.0246039	6.54591e-06	20.374
rs35344081	G	A	16	991253	0.0619529	0.0127066	1.01499e-06	23.7719
rs4028634	C	T	17	40835649	-0.0520614	0.0109842	2.2076e-06	22.4644
rs4459992	T	C	4	7431487	0.0535854	0.0116362	4.29833e-06	21.2066
rs57872228	C	T	1	200418805	-0.0714773	0.0146647	9.21977e-07	23.7569
rs694949	A	G	15	58738075	-0.081146	0.0180042	7.59591e-06	20.3136
rs74663707	C	T	3	184371224	0.0979154	0.0224074	8.45688e-06	19.095
rs7666190	A	C	4	151687420	0.104044	0.0247934	8.46837e-06	17.6101
rs77558518	A	G	5	174173171	-0.107255	0.0222879	1.33773e-06	23.1578
rs78938557	T	C	7	36349586	0.108007	0.0232858	1.06891e-06	21.514
rs9581006	T	C	13	24973509	-0.225309	0.0467697	1.79457e-06	23.2075
rs11110282	A	G	12	100585559	-0.101189	0.0217379	4.85445e-06	21.6686
rs11730038	G	A	4	98049499	-0.0630747	0.0128717	1.96024e-06	24.0126
rs12797734	T	C	11	8332350	0.0572158	0.0126793	7.21174e-06	20.363
rs13068444	A	G	3	64398863	0.0601035	0.0136407	9.53038e-06	19.4145
rs1595463	C	A	2	231723657	0.0476864	0.0108547	7.97389e-06	19.2998
rs28564647	T	G	9	101101172	-0.0613034	0.0137579	7.81196e-06	19.8548
rs2952251	G	A	8	10143164	0.0598868	0.0123903	1.07895e-06	23.3614
rs34989881	A	G	19	51959855	0.111056	0.0246039	6.54591e-06	20.374
rs35344081	G	A	16	991253	0.0619529	0.0127066	1.01499e-06	23.7719
rs4028634	C	T	17	40835649	-0.0520614	0.0109842	2.2076e-06	22.4644
rs4459992	T	C	4	7431487	0.0535854	0.0116362	4.29833e-06	21.2066
rs57872228	C	T	1	200418805	-0.0714773	0.0146647	9.21977e-07	23.7569
rs694949	A	G	15	58738075	-0.081146	0.0180042	7.59591e-06	20.3136
rs74663707	C	T	3	184371224	0.0979154	0.0224074	8.45688e-06	19.095
rs7666190	A	C	4	151687420	0.104044	0.0247934	8.46837e-06	17.6101
rs77558518	A	G	5	174173171	-0.107255	0.0222879	1.33773e-06	23.1578
rs78938557	T	C	7	36349586	0.108007	0.0232858	1.06891e-06	21.514
rs9581006	T	C	13	24973509	-0.225309	0.0467697	1.79457e-06	23.2075
rs11110282	A	G	12	100585559	-0.101189	0.0217379	4.85445e-06	21.6686
rs11730038	G	A	4	98049499	-0.0630747	0.0128717	1.96024e-06	24.0126
rs12797734	T	C	11	8332350	0.0572158	0.0126793	7.21174e-06	20.363
rs13068444	A	G	3	64398863	0.0601035	0.0136407	9.53038e-06	19.4145
rs1595463	C	A	2	231723657	0.0476864	0.0108547	7.97389e-06	19.2998
rs28564647	T	G	9	101101172	-0.0613034	0.0137579	7.81196e-06	19.8548
rs2952251	G	A	8	10143164	0.0598868	0.0123903	1.07895e-06	23.3614
rs34989881	A	G	19	51959855	0.111056	0.0246039	6.54591e-06	20.374
rs35344081	G	A	16	991253	0.0619529	0.0127066	1.01499e-06	23.7719
rs4028634	C	T	17	40835649	-0.0520614	0.0109842	2.2076e-06	22.4644
rs4459992	T	C	4	7431487	0.0535854	0.0116362	4.29833e-06	21.2066
rs57872228	C	T	1	200418805	-0.0714773	0.0146647	9.21977e-07	23.7569
rs694949	A	G	15	58738075	-0.081146	0.0180042	7.59591e-06	20.3136
rs74663707	C	T	3	184371224	0.0979154	0.0224074	8.45688e-06	19.095
rs7666190	A	C	4	151687420	0.104044	0.0247934	8.46837e-06	17.6101
rs77558518	A	G	5	174173171	-0.107255	0.0222879	1.33773e-06	23.1578
rs78938557	T	C	7	36349586	0.108007	0.0232858	1.06891e-06	21.514
rs9581006	T	C	13	24973509	-0.225309	0.0467697	1.79457e-06	23.2075
rs11146701	A	G	10	39062269	0.0473596	0.010541	7.08223e-06	20.1861
rs17343978	A	C	22	27433885	-0.0552057	0.0120278	8.3593e-06	21.0666
rs2032750	C	T	2	53831026	0.0508393	0.0106807	1.91509e-06	22.6569
rs4146051	G	A	2	213189994	0.107377	0.0245661	8.76436e-06	19.1051
rs4916508	A	G	3	195936789	0.0466729	0.0105312	8.4711e-06	19.6415
rs55773148	G	A	13	70523029	-0.121514	0.0236759	3.89583e-07	26.3414
rs62531359	T	G	8	70916181	0.0655728	0.0149891	9.08657e-06	19.138
rs62575403	C	T	9	136493820	0.140055	0.0311128	7.06122e-06	20.2637
rs72706335	T	C	1	157495438	-0.22241	0.0493458	7.65526e-06	20.3146
rs73975615	G	A	17	6461200	-0.207018	0.0442633	1.21616e-06	21.874
rs7631304	G	A	3	89339527	-0.0645771	0.0132957	8.36778e-07	23.5904
rs79585701	A	C	8	13110185	0.0646823	0.0149628	9.98596e-06	18.6872
rs929878	T	C	16	74290641	0.0548532	0.012153	4.7338e-06	20.3722
rs11146701	A	G	10	39062269	0.0473596	0.010541	7.08223e-06	20.1861
rs17343978	A	C	22	27433885	-0.0552057	0.0120278	8.3593e-06	21.0666
rs2032750	C	T	2	53831026	0.0508393	0.0106807	1.91509e-06	22.6569
rs4146051	G	A	2	213189994	0.107377	0.0245661	8.76436e-06	19.1051
rs4916508	A	G	3	195936789	0.0466729	0.0105312	8.4711e-06	19.6415
rs55773148	G	A	13	70523029	-0.121514	0.0236759	3.89583e-07	26.3414
rs62531359	T	G	8	70916181	0.0655728	0.0149891	9.08657e-06	19.138
rs62575403	C	T	9	136493820	0.140055	0.0311128	7.06122e-06	20.2637
rs72706335	T	C	1	157495438	-0.22241	0.0493458	7.65526e-06	20.3146
rs73975615	G	A	17	6461200	-0.207018	0.0442633	1.21616e-06	21.874
rs7631304	G	A	3	89339527	-0.0645771	0.0132957	8.36778e-07	23.5904
rs79585701	A	C	8	13110185	0.0646823	0.0149628	9.98596e-06	18.6872
rs929878	T	C	16	74290641	0.0548532	0.012153	4.7338e-06	20.3722
rs11146701	A	G	10	39062269	0.0473596	0.010541	7.08223e-06	20.1861
rs17343978	A	C	22	27433885	-0.0552057	0.0120278	8.3593e-06	21.0666
rs2032750	C	T	2	53831026	0.0508393	0.0106807	1.91509e-06	22.6569
rs4146051	G	A	2	213189994	0.107377	0.0245661	8.76436e-06	19.1051
rs4916508	A	G	3	195936789	0.0466729	0.0105312	8.4711e-06	19.6415
rs55773148	G	A	13	70523029	-0.121514	0.0236759	3.89583e-07	26.3414
rs62531359	T	G	8	70916181	0.0655728	0.0149891	9.08657e-06	19.138
rs62575403	C	T	9	136493820	0.140055	0.0311128	7.06122e-06	20.2637
rs72706335	T	C	1	157495438	-0.22241	0.0493458	7.65526e-06	20.3146
rs73975615	G	A	17	6461200	-0.207018	0.0442633	1.21616e-06	21.874
rs7631304	G	A	3	89339527	-0.0645771	0.0132957	8.36778e-07	23.5904
rs79585701	A	C	8	13110185	0.0646823	0.0149628	9.98596e-06	18.6872
rs929878	T	C	16	74290641	0.0548532	0.012153	4.7338e-06	20.3722
rs11128180	A	G	3	70592215	0.0592944	0.0128769	3.67147e-06	21.2034
rs1511453	A	G	4	23588462	0.0923492	0.0199158	4.75762e-06	21.5016
rs1928341	G	A	1	153240013	-0.0525581	0.0110408	2.0153e-06	22.661
rs2321387	G	A	13	58689340	-0.0494596	0.0109424	5.80029e-06	20.4304
rs2613606	T	C	7	111285025	0.0513106	0.0109091	2.19816e-06	22.1226
rs320161	G	A	9	104899117	-0.0572286	0.01262	7.33247e-06	20.564
rs4033856	T	C	4	45642485	-0.0832423	0.0167237	5.17166e-07	24.7756
rs6087811	T	G	20	30596130	-0.0978177	0.0198522	7.44303e-07	24.2783
rs62395635	T	C	5	173497796	0.109741	0.0236	2.9409e-06	21.6229
rs75242906	C	T	15	56786407	-0.121083	0.028075	9.27278e-06	18.6006
rs11128180	A	G	3	70592215	0.0592944	0.0128769	3.67147e-06	21.2034
rs1511453	A	G	4	23588462	0.0923492	0.0199158	4.75762e-06	21.5016
rs1928341	G	A	1	153240013	-0.0525581	0.0110408	2.0153e-06	22.661
rs2321387	G	A	13	58689340	-0.0494596	0.0109424	5.80029e-06	20.4304
rs2613606	T	C	7	111285025	0.0513106	0.0109091	2.19816e-06	22.1226
rs320161	G	A	9	104899117	-0.0572286	0.01262	7.33247e-06	20.564
rs4033856	T	C	4	45642485	-0.0832423	0.0167237	5.17166e-07	24.7756
rs6087811	T	G	20	30596130	-0.0978177	0.0198522	7.44303e-07	24.2783
rs62395635	T	C	5	173497796	0.109741	0.0236	2.9409e-06	21.6229
rs75242906	C	T	15	56786407	-0.121083	0.028075	9.27278e-06	18.6006
rs11128180	A	G	3	70592215	0.0592944	0.0128769	3.67147e-06	21.2034
rs1511453	A	G	4	23588462	0.0923492	0.0199158	4.75762e-06	21.5016
rs1928341	G	A	1	153240013	-0.0525581	0.0110408	2.0153e-06	22.661
rs2321387	G	A	13	58689340	-0.0494596	0.0109424	5.80029e-06	20.4304
rs2613606	T	C	7	111285025	0.0513106	0.0109091	2.19816e-06	22.1226
rs320161	G	A	9	104899117	-0.0572286	0.01262	7.33247e-06	20.564
rs4033856	T	C	4	45642485	-0.0832423	0.0167237	5.17166e-07	24.7756
rs6087811	T	G	20	30596130	-0.0978177	0.0198522	7.44303e-07	24.2783
rs62395635	T	C	5	173497796	0.109741	0.0236	2.9409e-06	21.6229
rs75242906	C	T	15	56786407	-0.121083	0.028075	9.27278e-06	18.6006
rs10774377	G	A	12	5942519	-0.052659	0.0113858	3.24399e-06	21.3904
rs112334273	G	A	21	40703251	0.0641008	0.0127404	3.81408e-07	25.314
rs13105690	C	T	4	7420184	0.0529097	0.011818	8.77789e-06	20.0439
rs13179700	C	T	5	149077788	-0.0511937	0.0109569	3.37085e-06	21.8302
rs1842454	G	A	5	105060362	-0.0547202	0.0127338	8.72027e-06	18.4663
rs2273429	A	G	14	52494072	-0.0724037	0.0153105	4.52137e-06	22.3637
rs6797343	T	G	3	89268714	-0.0592279	0.0134556	9.35643e-06	19.3752
rs6814436	C	T	4	161507301	-0.0739995	0.0150815	9.65095e-07	24.0751
rs6815608	C	T	4	152131744	-0.103803	0.0210883	4.01856e-07	24.2291
rs72738886	T	C	5	35770550	0.0866169	0.0190393	8.24233e-06	20.6968
rs992074	T	C	21	18567802	-0.255639	0.0508787	8.77506e-07	25.2454
rs10774377	G	A	12	5942519	-0.052659	0.0113858	3.24399e-06	21.3904
rs112334273	G	A	21	40703251	0.0641008	0.0127404	3.81408e-07	25.314
rs13105690	C	T	4	7420184	0.0529097	0.011818	8.77789e-06	20.0439
rs13179700	C	T	5	149077788	-0.0511937	0.0109569	3.37085e-06	21.8302
rs1842454	G	A	5	105060362	-0.0547202	0.0127338	8.72027e-06	18.4663
rs2273429	A	G	14	52494072	-0.0724037	0.0153105	4.52137e-06	22.3637
rs6797343	T	G	3	89268714	-0.0592279	0.0134556	9.35643e-06	19.3752
rs6814436	C	T	4	161507301	-0.0739995	0.0150815	9.65095e-07	24.0751
rs6815608	C	T	4	152131744	-0.103803	0.0210883	4.01856e-07	24.2291
rs72738886	T	C	5	35770550	0.0866169	0.0190393	8.24233e-06	20.6968
rs992074	T	C	21	18567802	-0.255639	0.0508787	8.77506e-07	25.2454
rs10774377	G	A	12	5942519	-0.052659	0.0113858	3.24399e-06	21.3904
rs112334273	G	A	21	40703251	0.0641008	0.0127404	3.81408e-07	25.314
rs13105690	C	T	4	7420184	0.0529097	0.011818	8.77789e-06	20.0439
rs13179700	C	T	5	149077788	-0.0511937	0.0109569	3.37085e-06	21.8302
rs1842454	G	A	5	105060362	-0.0547202	0.0127338	8.72027e-06	18.4663
rs2273429	A	G	14	52494072	-0.0724037	0.0153105	4.52137e-06	22.3637
rs6797343	T	G	3	89268714	-0.0592279	0.0134556	9.35643e-06	19.3752
rs6814436	C	T	4	161507301	-0.0739995	0.0150815	9.65095e-07	24.0751
rs6815608	C	T	4	152131744	-0.103803	0.0210883	4.01856e-07	24.2291
rs72738886	T	C	5	35770550	0.0866169	0.0190393	8.24233e-06	20.6968
rs992074	T	C	21	18567802	-0.255639	0.0508787	8.77506e-07	25.2454
rs11250875	T	C	10	1922731	0.06075	0.0130939	4.82848e-06	21.5256
rs11656361	A	C	17	8121332	0.0773006	0.017553	8.0201e-06	19.3938
rs12974142	G	A	19	52895166	0.0789796	0.0177205	8.51236e-06	19.8645
rs13307134	T	C	7	105084680	-0.0565686	0.0126265	7.79938e-06	20.0717
rs1397793	A	G	5	90471451	0.0498855	0.0112446	9.77372e-06	19.6816
rs1816223	G	A	12	11494021	0.0586265	0.0129006	4.84117e-06	20.6523
rs240104	T	C	1	176571431	-0.0603429	0.0126849	1.51604e-06	22.6297
rs2442778	A	G	3	11654412	0.116408	0.0258545	9.02693e-06	20.2718
rs3025411	A	G	9	136512906	0.0926543	0.0209468	8.26913e-06	19.5657
rs34739816	G	T	17	37376685	0.0965017	0.0207666	3.88356e-06	21.5943
rs67561917	A	G	20	62072077	-0.0714367	0.0154113	5.39126e-06	21.4864
rs719099	A	G	10	65799217	0.0778402	0.0155815	5.43313e-07	24.9568
rs8010111	A	G	14	39660509	0.103377	0.0229286	6.8962e-06	20.3279
rs11250875	T	C	10	1922731	0.06075	0.0130939	4.82848e-06	21.5256
rs11656361	A	C	17	8121332	0.0773006	0.017553	8.0201e-06	19.3938
rs12974142	G	A	19	52895166	0.0789796	0.0177205	8.51236e-06	19.8645
rs13307134	T	C	7	105084680	-0.0565686	0.0126265	7.79938e-06	20.0717
rs1397793	A	G	5	90471451	0.0498855	0.0112446	9.77372e-06	19.6816
rs1816223	G	A	12	11494021	0.0586265	0.0129006	4.84117e-06	20.6523
rs240104	T	C	1	176571431	-0.0603429	0.0126849	1.51604e-06	22.6297
rs2442778	A	G	3	11654412	0.116408	0.0258545	9.02693e-06	20.2718
rs3025411	A	G	9	136512906	0.0926543	0.0209468	8.26913e-06	19.5657
rs34739816	G	T	17	37376685	0.0965017	0.0207666	3.88356e-06	21.5943
rs67561917	A	G	20	62072077	-0.0714367	0.0154113	5.39126e-06	21.4864
rs719099	A	G	10	65799217	0.0778402	0.0155815	5.43313e-07	24.9568
rs8010111	A	G	14	39660509	0.103377	0.0229286	6.8962e-06	20.3279
rs11250875	T	C	10	1922731	0.06075	0.0130939	4.82848e-06	21.5256
rs11656361	A	C	17	8121332	0.0773006	0.017553	8.0201e-06	19.3938
rs12974142	G	A	19	52895166	0.0789796	0.0177205	8.51236e-06	19.8645
rs13307134	T	C	7	105084680	-0.0565686	0.0126265	7.79938e-06	20.0717
rs1397793	A	G	5	90471451	0.0498855	0.0112446	9.77372e-06	19.6816
rs1816223	G	A	12	11494021	0.0586265	0.0129006	4.84117e-06	20.6523
rs240104	T	C	1	176571431	-0.0603429	0.0126849	1.51604e-06	22.6297
rs2442778	A	G	3	11654412	0.116408	0.0258545	9.02693e-06	20.2718
rs3025411	A	G	9	136512906	0.0926543	0.0209468	8.26913e-06	19.5657
rs34739816	G	T	17	37376685	0.0965017	0.0207666	3.88356e-06	21.5943
rs67561917	A	G	20	62072077	-0.0714367	0.0154113	5.39126e-06	21.4864
rs719099	A	G	10	65799217	0.0778402	0.0155815	5.43313e-07	24.9568
rs8010111	A	G	14	39660509	0.103377	0.0229286	6.8962e-06	20.3279
rs1035691	G	A	11	10658735	0.055176	0.0121602	9.65162e-06	20.5882
rs11599763	C	T	10	11855599	0.0544219	0.0117397	3.94121e-06	21.4899
rs17084793	G	A	18	69312914	-0.0710762	0.015953	5.6863e-06	19.8501
rs17791387	A	G	9	81834426	-0.0735881	0.0154246	1.60221e-06	22.7608
rs2838334	G	A	21	45064961	0.0561722	0.0124124	5.44553e-06	20.4801
rs3935584	C	T	2	233929283	-0.0523484	0.011566	7.50119e-06	20.4852
rs4506934	C	T	17	2856662	-0.0936514	0.02012	3.58889e-06	21.6657
rs55744759	A	G	8	57867671	-0.0779693	0.0170738	7.31375e-06	20.8539
rs6058181	C	T	20	33694801	0.0825716	0.0165958	3.39555e-07	24.7551
rs62020470	A	G	15	96161065	-0.0585411	0.0129358	4.85087e-06	20.4802
rs9928243	C	A	16	71541641	-0.0538457	0.0117718	5.02077e-06	20.9226
rs1035691	G	A	11	10658735	0.055176	0.0121602	9.65162e-06	20.5882
rs11599763	C	T	10	11855599	0.0544219	0.0117397	3.94121e-06	21.4899
rs17084793	G	A	18	69312914	-0.0710762	0.015953	5.6863e-06	19.8501
rs17791387	A	G	9	81834426	-0.0735881	0.0154246	1.60221e-06	22.7608
rs2838334	G	A	21	45064961	0.0561722	0.0124124	5.44553e-06	20.4801
rs3935584	C	T	2	233929283	-0.0523484	0.011566	7.50119e-06	20.4852
rs4506934	C	T	17	2856662	-0.0936514	0.02012	3.58889e-06	21.6657
rs55744759	A	G	8	57867671	-0.0779693	0.0170738	7.31375e-06	20.8539
rs6058181	C	T	20	33694801	0.0825716	0.0165958	3.39555e-07	24.7551
rs62020470	A	G	15	96161065	-0.0585411	0.0129358	4.85087e-06	20.4802
rs9928243	C	A	16	71541641	-0.0538457	0.0117718	5.02077e-06	20.9226
rs1035691	G	A	11	10658735	0.055176	0.0121602	9.65162e-06	20.5882
rs11599763	C	T	10	11855599	0.0544219	0.0117397	3.94121e-06	21.4899
rs17084793	G	A	18	69312914	-0.0710762	0.015953	5.6863e-06	19.8501
rs17791387	A	G	9	81834426	-0.0735881	0.0154246	1.60221e-06	22.7608
rs2838334	G	A	21	45064961	0.0561722	0.0124124	5.44553e-06	20.4801
rs3935584	C	T	2	233929283	-0.0523484	0.011566	7.50119e-06	20.4852
rs4506934	C	T	17	2856662	-0.0936514	0.02012	3.58889e-06	21.6657
rs55744759	A	G	8	57867671	-0.0779693	0.0170738	7.31375e-06	20.8539
rs6058181	C	T	20	33694801	0.0825716	0.0165958	3.39555e-07	24.7551
rs62020470	A	G	15	96161065	-0.0585411	0.0129358	4.85087e-06	20.4802
rs9928243	C	A	16	71541641	-0.0538457	0.0117718	5.02077e-06	20.9226
rs1074800	G	A	5	3002546	-0.0492438	0.010887	6.14582e-06	20.4591
rs10781552	C	T	10	133897233	-0.0552212	0.0116074	2.33115e-06	22.633
rs17530232	A	G	13	40385457	0.10305	0.0224648	2.79126e-06	21.0422
rs1884466	C	T	1	64139196	-0.0475363	0.0106939	9.52708e-06	19.7596
rs2300774	A	G	3	195793712	-0.0524152	0.0106784	8.95468e-07	24.0936
rs290833	T	G	1	97457427	-0.0497374	0.0111376	8.02897e-06	19.9427
rs35161940	T	C	17	70327224	-0.0806041	0.0167641	1.8451e-06	23.1182
rs4078432	T	C	14	48997206	0.0608929	0.0133764	4.23107e-06	20.7231
rs56970041	T	G	14	80357610	0.0724145	0.0164471	5.40344e-06	19.3853
rs62504403	C	T	8	38803551	0.0681159	0.0127883	1.12264e-07	28.3708
rs7234058	T	C	18	5830507	-0.0945759	0.0194091	9.12347e-07	23.7438
rs7826267	G	T	8	2954952	0.0839071	0.0199131	9.28453e-06	17.755
rs8003149	C	T	14	56156504	0.0538798	0.0116888	4.08479e-06	21.2477
rs1074800	G	A	5	3002546	-0.0492438	0.010887	6.14582e-06	20.4591
rs10781552	C	T	10	133897233	-0.0552212	0.0116074	2.33115e-06	22.633
rs17530232	A	G	13	40385457	0.10305	0.0224648	2.79126e-06	21.0422
rs1884466	C	T	1	64139196	-0.0475363	0.0106939	9.52708e-06	19.7596
rs2300774	A	G	3	195793712	-0.0524152	0.0106784	8.95468e-07	24.0936
rs290833	T	G	1	97457427	-0.0497374	0.0111376	8.02897e-06	19.9427
rs35161940	T	C	17	70327224	-0.0806041	0.0167641	1.8451e-06	23.1182
rs4078432	T	C	14	48997206	0.0608929	0.0133764	4.23107e-06	20.7231
rs56970041	T	G	14	80357610	0.0724145	0.0164471	5.40344e-06	19.3853
rs62504403	C	T	8	38803551	0.0681159	0.0127883	1.12264e-07	28.3708
rs7234058	T	C	18	5830507	-0.0945759	0.0194091	9.12347e-07	23.7438
rs7826267	G	T	8	2954952	0.0839071	0.0199131	9.28453e-06	17.755
rs8003149	C	T	14	56156504	0.0538798	0.0116888	4.08479e-06	21.2477
rs1074800	G	A	5	3002546	-0.0492438	0.010887	6.14582e-06	20.4591
rs10781552	C	T	10	133897233	-0.0552212	0.0116074	2.33115e-06	22.633
rs17530232	A	G	13	40385457	0.10305	0.0224648	2.79126e-06	21.0422
rs1884466	C	T	1	64139196	-0.0475363	0.0106939	9.52708e-06	19.7596
rs2300774	A	G	3	195793712	-0.0524152	0.0106784	8.95468e-07	24.0936
rs290833	T	G	1	97457427	-0.0497374	0.0111376	8.02897e-06	19.9427
rs35161940	T	C	17	70327224	-0.0806041	0.0167641	1.8451e-06	23.1182
rs4078432	T	C	14	48997206	0.0608929	0.0133764	4.23107e-06	20.7231
rs56970041	T	G	14	80357610	0.0724145	0.0164471	5.40344e-06	19.3853
rs62504403	C	T	8	38803551	0.0681159	0.0127883	1.12264e-07	28.3708
rs7234058	T	C	18	5830507	-0.0945759	0.0194091	9.12347e-07	23.7438
rs7826267	G	T	8	2954952	0.0839071	0.0199131	9.28453e-06	17.755
rs8003149	C	T	14	56156504	0.0538798	0.0116888	4.08479e-06	21.2477
rs11181912	G	A	12	43572952	-0.0579153	0.0118796	9.94764e-07	23.7675
rs12404135	A	G	1	186502694	-0.0788843	0.0172415	8.89488e-06	20.933
rs6706173	A	C	2	167986992	0.074251	0.0146392	1.99494e-07	25.7259
rs75101789	C	T	3	18615903	0.0729012	0.0163003	8.7878e-06	20.0022
rs79795896	A	G	18	48185248	-0.15921	0.0351373	7.9241e-06	20.5307
rs9494710	C	T	6	137612554	-0.0549673	0.0120924	4.54611e-06	20.6625
rs11181912	G	A	12	43572952	-0.0579153	0.0118796	9.94764e-07	23.7675
rs12404135	A	G	1	186502694	-0.0788843	0.0172415	8.89488e-06	20.933
rs6706173	A	C	2	167986992	0.074251	0.0146392	1.99494e-07	25.7259
rs75101789	C	T	3	18615903	0.0729012	0.0163003	8.7878e-06	20.0022
rs79795896	A	G	18	48185248	-0.15921	0.0351373	7.9241e-06	20.5307
rs9494710	C	T	6	137612554	-0.0549673	0.0120924	4.54611e-06	20.6625
rs11181912	G	A	12	43572952	-0.0579153	0.0118796	9.94764e-07	23.7675
rs12404135	A	G	1	186502694	-0.0788843	0.0172415	8.89488e-06	20.933
rs6706173	A	C	2	167986992	0.074251	0.0146392	1.99494e-07	25.7259
rs75101789	C	T	3	18615903	0.0729012	0.0163003	8.7878e-06	20.0022
rs79795896	A	G	18	48185248	-0.15921	0.0351373	7.9241e-06	20.5307
rs9494710	C	T	6	137612554	-0.0549673	0.0120924	4.54611e-06	20.6625
rs1002941	A	G	15	101242690	-0.105025	0.0233484	8.14836e-06	20.2335
rs11770843	C	T	7	146795379	0.109431	0.0234879	1.9073e-06	21.7066
rs17114848	G	A	15	25162535	0.152377	0.0324332	4.05864e-06	22.0729
rs2031282	A	G	13	20687179	0.122368	0.0270329	4.38258e-06	20.4904
rs2825714	A	G	21	21023966	-0.13741	0.0289246	1.72211e-06	22.5685
rs62570196	C	T	9	111086170	-0.21635	0.0439866	1.07924e-06	24.1921
rs72640280	A	G	1	11943792	0.220207	0.0486196	5.18036e-06	20.5135
rs77599476	A	G	20	61394262	0.230292	0.0480168	1.86132e-06	23.0023
rs1002941	A	G	15	101242690	-0.105025	0.0233484	8.14836e-06	20.2335
rs11770843	C	T	7	146795379	0.109431	0.0234879	1.9073e-06	21.7066
rs17114848	G	A	15	25162535	0.152377	0.0324332	4.05864e-06	22.0729
rs2031282	A	G	13	20687179	0.122368	0.0270329	4.38258e-06	20.4904
rs2825714	A	G	21	21023966	-0.13741	0.0289246	1.72211e-06	22.5685
rs62570196	C	T	9	111086170	-0.21635	0.0439866	1.07924e-06	24.1921
rs72640280	A	G	1	11943792	0.220207	0.0486196	5.18036e-06	20.5135
rs77599476	A	G	20	61394262	0.230292	0.0480168	1.86132e-06	23.0023
rs1002941	A	G	15	101242690	-0.105025	0.0233484	8.14836e-06	20.2335
rs11770843	C	T	7	146795379	0.109431	0.0234879	1.9073e-06	21.7066
rs17114848	G	A	15	25162535	0.152377	0.0324332	4.05864e-06	22.0729
rs2031282	A	G	13	20687179	0.122368	0.0270329	4.38258e-06	20.4904
rs2825714	A	G	21	21023966	-0.13741	0.0289246	1.72211e-06	22.5685
rs62570196	C	T	9	111086170	-0.21635	0.0439866	1.07924e-06	24.1921
rs72640280	A	G	1	11943792	0.220207	0.0486196	5.18036e-06	20.5135
rs77599476	A	G	20	61394262	0.230292	0.0480168	1.86132e-06	23.0023
rs10148250	A	G	14	107061448	-0.0861928	0.0193381	8.67142e-06	19.8662
rs10738747	A	G	9	26184578	-0.0814624	0.0184409	9.95795e-06	19.5142
rs11150282	T	C	16	80493705	0.0989487	0.0196972	6.02893e-07	25.2355
rs113884518	T	C	9	24648997	-0.205352	0.0454982	8.05675e-06	20.3709
rs28678345	T	C	17	53906328	0.214848	0.0470878	6.69083e-06	20.8183
rs367480	A	G	11	2937631	0.083758	0.0185796	8.19917e-06	20.3226
rs4129395	G	A	9	115975389	0.0896187	0.0185106	1.48057e-06	23.4399
rs789069	A	C	18	1008278	-0.103539	0.0234287	6.84636e-06	19.5304
rs79790072	T	C	15	100747683	0.226722	0.0487841	3.29011e-06	21.5989
rs9864379	T	C	3	14306949	-0.159735	0.0292553	5.36056e-08	29.812
rs10148250	A	G	14	107061448	-0.0861928	0.0193381	8.67142e-06	19.8662
rs10738747	A	G	9	26184578	-0.0814624	0.0184409	9.95795e-06	19.5142
rs11150282	T	C	16	80493705	0.0989487	0.0196972	6.02893e-07	25.2355
rs113884518	T	C	9	24648997	-0.205352	0.0454982	8.05675e-06	20.3709
rs28678345	T	C	17	53906328	0.214848	0.0470878	6.69083e-06	20.8183
rs367480	A	G	11	2937631	0.083758	0.0185796	8.19917e-06	20.3226
rs4129395	G	A	9	115975389	0.0896187	0.0185106	1.48057e-06	23.4399
rs789069	A	C	18	1008278	-0.103539	0.0234287	6.84636e-06	19.5304
rs79790072	T	C	15	100747683	0.226722	0.0487841	3.29011e-06	21.5989
rs9864379	T	C	3	14306949	-0.159735	0.0292553	5.36056e-08	29.812
rs10148250	A	G	14	107061448	-0.0861928	0.0193381	8.67142e-06	19.8662
rs10738747	A	G	9	26184578	-0.0814624	0.0184409	9.95795e-06	19.5142
rs11150282	T	C	16	80493705	0.0989487	0.0196972	6.02893e-07	25.2355
rs113884518	T	C	9	24648997	-0.205352	0.0454982	8.05675e-06	20.3709
rs28678345	T	C	17	53906328	0.214848	0.0470878	6.69083e-06	20.8183
rs367480	A	G	11	2937631	0.083758	0.0185796	8.19917e-06	20.3226
rs4129395	G	A	9	115975389	0.0896187	0.0185106	1.48057e-06	23.4399
rs789069	A	C	18	1008278	-0.103539	0.0234287	6.84636e-06	19.5304
rs79790072	T	C	15	100747683	0.226722	0.0487841	3.29011e-06	21.5989
rs9864379	T	C	3	14306949	-0.159735	0.0292553	5.36056e-08	29.812
rs10202904	G	T	2	125440268	0.121754	0.0235357	3.01432e-07	26.7616
rs10424197	A	G	19	46439321	0.111274	0.0247517	9.27897e-06	20.2105
rs4257531	G	A	3	2086167	0.164498	0.0364959	7.44338e-06	20.3158
rs6508769	C	T	19	28827760	-0.153519	0.0344519	8.22527e-06	19.8563
rs6776814	T	C	3	15053083	-0.199566	0.0411825	1.63061e-06	23.4827
rs73068003	G	T	7	10773932	-0.15814	0.0351803	8.44578e-06	20.2062
rs73457410	A	G	13	41956181	0.21534	0.0436695	1.40854e-06	24.316
rs75208022	C	T	12	21338861	-0.227245	0.048763	5.92107e-06	21.7174
rs894996	C	A	4	104418307	0.216999	0.0449076	1.87556e-06	23.3494
rs10202904	G	T	2	125440268	0.121754	0.0235357	3.01432e-07	26.7616
rs10424197	A	G	19	46439321	0.111274	0.0247517	9.27897e-06	20.2105
rs4257531	G	A	3	2086167	0.164498	0.0364959	7.44338e-06	20.3158
rs6508769	C	T	19	28827760	-0.153519	0.0344519	8.22527e-06	19.8563
rs6776814	T	C	3	15053083	-0.199566	0.0411825	1.63061e-06	23.4827
rs73068003	G	T	7	10773932	-0.15814	0.0351803	8.44578e-06	20.2062
rs73457410	A	G	13	41956181	0.21534	0.0436695	1.40854e-06	24.316
rs75208022	C	T	12	21338861	-0.227245	0.048763	5.92107e-06	21.7174
rs894996	C	A	4	104418307	0.216999	0.0449076	1.87556e-06	23.3494
rs10202904	G	T	2	125440268	0.121754	0.0235357	3.01432e-07	26.7616
rs10424197	A	G	19	46439321	0.111274	0.0247517	9.27897e-06	20.2105
rs4257531	G	A	3	2086167	0.164498	0.0364959	7.44338e-06	20.3158
rs6508769	C	T	19	28827760	-0.153519	0.0344519	8.22527e-06	19.8563
rs6776814	T	C	3	15053083	-0.199566	0.0411825	1.63061e-06	23.4827
rs73068003	G	T	7	10773932	-0.15814	0.0351803	8.44578e-06	20.2062
rs73457410	A	G	13	41956181	0.21534	0.0436695	1.40854e-06	24.316
rs75208022	C	T	12	21338861	-0.227245	0.048763	5.92107e-06	21.7174
rs894996	C	A	4	104418307	0.216999	0.0449076	1.87556e-06	23.3494
rs10108398	G	A	8	59440824	0.0769142	0.0153953	1.09001e-06	24.9595
rs11890098	A	G	2	157532549	0.074438	0.0153389	9.56577e-07	23.5505
rs12566890	T	G	1	61850864	-0.101147	0.0230978	3.65098e-06	19.1763
rs17214486	C	A	14	97159674	0.06099	0.0135623	6.60861e-06	20.2232
rs2464826	A	C	7	79490250	0.0944239	0.0211806	8.39499e-06	19.8741
rs28537087	G	A	15	95309676	0.0820873	0.0188312	8.07402e-06	19.0019
rs3768491	G	A	1	109965986	0.0681052	0.0149061	4.2335e-06	20.8753
rs4885016	C	T	13	73170489	0.0819606	0.0181628	7.26993e-06	20.3631
rs6043847	T	C	20	16259524	-0.114937	0.0248606	4.55481e-06	21.3745
rs72901605	T	C	11	47103877	-0.0841852	0.0178119	3.25792e-06	22.3383
rs74603314	T	C	14	46519718	0.221639	0.0462918	1.5569e-06	22.9237
rs78169027	A	G	11	108439087	-0.108283	0.0237289	5.87611e-06	20.8241
rs10108398	G	A	8	59440824	0.0769142	0.0153953	1.09001e-06	24.9595
rs11890098	A	G	2	157532549	0.074438	0.0153389	9.56577e-07	23.5505
rs12566890	T	G	1	61850864	-0.101147	0.0230978	3.65098e-06	19.1763
rs17214486	C	A	14	97159674	0.06099	0.0135623	6.60861e-06	20.2232
rs2464826	A	C	7	79490250	0.0944239	0.0211806	8.39499e-06	19.8741
rs28537087	G	A	15	95309676	0.0820873	0.0188312	8.07402e-06	19.0019
rs3768491	G	A	1	109965986	0.0681052	0.0149061	4.2335e-06	20.8753
rs4885016	C	T	13	73170489	0.0819606	0.0181628	7.26993e-06	20.3631
rs6043847	T	C	20	16259524	-0.114937	0.0248606	4.55481e-06	21.3745
rs72901605	T	C	11	47103877	-0.0841852	0.0178119	3.25792e-06	22.3383
rs74603314	T	C	14	46519718	0.221639	0.0462918	1.5569e-06	22.9237
rs78169027	A	G	11	108439087	-0.108283	0.0237289	5.87611e-06	20.8241
rs10108398	G	A	8	59440824	0.0769142	0.0153953	1.09001e-06	24.9595
rs11890098	A	G	2	157532549	0.074438	0.0153389	9.56577e-07	23.5505
rs12566890	T	G	1	61850864	-0.101147	0.0230978	3.65098e-06	19.1763
rs17214486	C	A	14	97159674	0.06099	0.0135623	6.60861e-06	20.2232
rs2464826	A	C	7	79490250	0.0944239	0.0211806	8.39499e-06	19.8741
rs28537087	G	A	15	95309676	0.0820873	0.0188312	8.07402e-06	19.0019
rs3768491	G	A	1	109965986	0.0681052	0.0149061	4.2335e-06	20.8753
rs4885016	C	T	13	73170489	0.0819606	0.0181628	7.26993e-06	20.3631
rs6043847	T	C	20	16259524	-0.114937	0.0248606	4.55481e-06	21.3745
rs72901605	T	C	11	47103877	-0.0841852	0.0178119	3.25792e-06	22.3383
rs74603314	T	C	14	46519718	0.221639	0.0462918	1.5569e-06	22.9237
rs78169027	A	G	11	108439087	-0.108283	0.0237289	5.87611e-06	20.8241
rs1135612	G	A	7	75609677	0.0529785	0.0119177	9.26296e-06	19.7613
rs13086907	G	A	3	142135117	0.0625312	0.0131735	1.95488e-06	22.5316
rs1643968	T	C	5	165266628	-0.0565284	0.0112298	4.14601e-07	25.339
rs1649999	A	G	10	80086072	0.0748989	0.0166458	7.58124e-06	20.2461
rs2834062	A	G	21	34377485	0.0489057	0.0108842	8.43918e-06	20.1895
rs4463806	C	T	10	115597993	0.0543966	0.0129365	7.80657e-06	17.6811
rs4722181	T	G	7	22817571	0.0501306	0.0105798	2.00111e-06	22.4518
rs60274479	T	C	16	21249925	-0.0659623	0.0134137	1.1623e-06	24.1821
rs61249479	A	C	9	124912908	0.0777075	0.0168628	2.95474e-06	21.2357
rs71405394	G	A	15	101245088	-0.114178	0.02405	2.16631e-06	22.539
rs73232831	G	A	4	17413426	-0.151829	0.0314932	1.87452e-06	23.2421
rs9423647	G	A	10	5579818	0.047817	0.0105282	6.06108e-06	20.628
rs1135612	G	A	7	75609677	0.0529785	0.0119177	9.26296e-06	19.7613
rs13086907	G	A	3	142135117	0.0625312	0.0131735	1.95488e-06	22.5316
rs1643968	T	C	5	165266628	-0.0565284	0.0112298	4.14601e-07	25.339
rs1649999	A	G	10	80086072	0.0748989	0.0166458	7.58124e-06	20.2461
rs2834062	A	G	21	34377485	0.0489057	0.0108842	8.43918e-06	20.1895
rs4463806	C	T	10	115597993	0.0543966	0.0129365	7.80657e-06	17.6811
rs4722181	T	G	7	22817571	0.0501306	0.0105798	2.00111e-06	22.4518
rs60274479	T	C	16	21249925	-0.0659623	0.0134137	1.1623e-06	24.1821
rs61249479	A	C	9	124912908	0.0777075	0.0168628	2.95474e-06	21.2357
rs71405394	G	A	15	101245088	-0.114178	0.02405	2.16631e-06	22.539
rs73232831	G	A	4	17413426	-0.151829	0.0314932	1.87452e-06	23.2421
rs9423647	G	A	10	5579818	0.047817	0.0105282	6.06108e-06	20.628
rs1135612	G	A	7	75609677	0.0529785	0.0119177	9.26296e-06	19.7613
rs13086907	G	A	3	142135117	0.0625312	0.0131735	1.95488e-06	22.5316
rs1643968	T	C	5	165266628	-0.0565284	0.0112298	4.14601e-07	25.339
rs1649999	A	G	10	80086072	0.0748989	0.0166458	7.58124e-06	20.2461
rs2834062	A	G	21	34377485	0.0489057	0.0108842	8.43918e-06	20.1895
rs4463806	C	T	10	115597993	0.0543966	0.0129365	7.80657e-06	17.6811
rs4722181	T	G	7	22817571	0.0501306	0.0105798	2.00111e-06	22.4518
rs60274479	T	C	16	21249925	-0.0659623	0.0134137	1.1623e-06	24.1821
rs61249479	A	C	9	124912908	0.0777075	0.0168628	2.95474e-06	21.2357
rs71405394	G	A	15	101245088	-0.114178	0.02405	2.16631e-06	22.539
rs73232831	G	A	4	17413426	-0.151829	0.0314932	1.87452e-06	23.2421
rs9423647	G	A	10	5579818	0.047817	0.0105282	6.06108e-06	20.628
rs111862613	T	C	12	130309670	0.090699	0.0196746	3.73844e-06	21.2517
rs117107102	A	G	18	49473635	0.204683	0.0431572	2.91823e-06	22.4935
rs11729256	T	C	4	95027272	0.0749798	0.0150177	6.73085e-07	24.9277
rs12908520	G	A	15	97570657	0.0618926	0.0130946	2.17165e-06	22.3405
rs2602429	T	C	16	81063149	-0.0746844	0.0156194	2.58297e-06	22.8629
rs4242783	A	G	10	5064327	-0.0689292	0.0147693	2.63615e-06	21.7814
rs4936098	G	A	11	130280667	-0.0648843	0.0135928	1.1222e-06	22.7856
rs61779207	G	A	1	41074472	-0.0758309	0.0167762	6.7228e-06	20.4317
rs74542928	T	C	4	100544188	0.112164	0.0236422	1.63222e-06	22.5077
rs9349825	A	G	6	56341481	-0.0704036	0.0147128	2.53688e-06	22.8981
rs941682	G	A	20	31867840	-0.0631436	0.0143767	9.60993e-06	19.2904
rs111862613	T	C	12	130309670	0.090699	0.0196746	3.73844e-06	21.2517
rs117107102	A	G	18	49473635	0.204683	0.0431572	2.91823e-06	22.4935
rs11729256	T	C	4	95027272	0.0749798	0.0150177	6.73085e-07	24.9277
rs12908520	G	A	15	97570657	0.0618926	0.0130946	2.17165e-06	22.3405
rs2602429	T	C	16	81063149	-0.0746844	0.0156194	2.58297e-06	22.8629
rs4242783	A	G	10	5064327	-0.0689292	0.0147693	2.63615e-06	21.7814
rs4936098	G	A	11	130280667	-0.0648843	0.0135928	1.1222e-06	22.7856
rs61779207	G	A	1	41074472	-0.0758309	0.0167762	6.7228e-06	20.4317
rs74542928	T	C	4	100544188	0.112164	0.0236422	1.63222e-06	22.5077
rs9349825	A	G	6	56341481	-0.0704036	0.0147128	2.53688e-06	22.8981
rs941682	G	A	20	31867840	-0.0631436	0.0143767	9.60993e-06	19.2904
rs111862613	T	C	12	130309670	0.090699	0.0196746	3.73844e-06	21.2517
rs117107102	A	G	18	49473635	0.204683	0.0431572	2.91823e-06	22.4935
rs11729256	T	C	4	95027272	0.0749798	0.0150177	6.73085e-07	24.9277
rs12908520	G	A	15	97570657	0.0618926	0.0130946	2.17165e-06	22.3405
rs2602429	T	C	16	81063149	-0.0746844	0.0156194	2.58297e-06	22.8629
rs4242783	A	G	10	5064327	-0.0689292	0.0147693	2.63615e-06	21.7814
rs4936098	G	A	11	130280667	-0.0648843	0.0135928	1.1222e-06	22.7856
rs61779207	G	A	1	41074472	-0.0758309	0.0167762	6.7228e-06	20.4317
rs74542928	T	C	4	100544188	0.112164	0.0236422	1.63222e-06	22.5077
rs9349825	A	G	6	56341481	-0.0704036	0.0147128	2.53688e-06	22.8981
rs941682	G	A	20	31867840	-0.0631436	0.0143767	9.60993e-06	19.2904
rs262812	T	C	6	158647999	-0.065675	0.0142257	3.24908e-06	21.3134
rs2933324	G	A	9	107117653	0.0662557	0.0140257	2.23676e-06	22.315
rs45497800	T	C	20	61991833	-0.117863	0.0257351	5.86422e-06	20.9751
rs6589457	G	A	11	114701288	-0.165911	0.0349516	2.3151e-06	22.5329
rs6923842	T	C	6	5723181	-0.0796106	0.0169192	2.21304e-06	22.1402
rs74540770	G	A	3	186553389	-0.108969	0.0243533	7.0881e-06	20.0212
rs78702810	T	C	3	18462531	-0.143755	0.0323244	9.16474e-06	19.7781
rs262812	T	C	6	158647999	-0.065675	0.0142257	3.24908e-06	21.3134
rs2933324	G	A	9	107117653	0.0662557	0.0140257	2.23676e-06	22.315
rs45497800	T	C	20	61991833	-0.117863	0.0257351	5.86422e-06	20.9751
rs6589457	G	A	11	114701288	-0.165911	0.0349516	2.3151e-06	22.5329
rs6923842	T	C	6	5723181	-0.0796106	0.0169192	2.21304e-06	22.1402
rs74540770	G	A	3	186553389	-0.108969	0.0243533	7.0881e-06	20.0212
rs78702810	T	C	3	18462531	-0.143755	0.0323244	9.16474e-06	19.7781
rs262812	T	C	6	158647999	-0.065675	0.0142257	3.24908e-06	21.3134
rs2933324	G	A	9	107117653	0.0662557	0.0140257	2.23676e-06	22.315
rs45497800	T	C	20	61991833	-0.117863	0.0257351	5.86422e-06	20.9751
rs6589457	G	A	11	114701288	-0.165911	0.0349516	2.3151e-06	22.5329
rs6923842	T	C	6	5723181	-0.0796106	0.0169192	2.21304e-06	22.1402
rs74540770	G	A	3	186553389	-0.108969	0.0243533	7.0881e-06	20.0212
rs78702810	T	C	3	18462531	-0.143755	0.0323244	9.16474e-06	19.7781
rs2889192	T	G	9	76394568	-0.0887537	0.0195009	3.64418e-06	20.714
rs34583783	G	T	6	67207371	0.123756	0.026427	5.47974e-06	21.9299
rs35011108	A	G	6	133007480	0.241826	0.0503796	1.82671e-06	23.0407
rs4073240	G	A	6	169224781	0.0747546	0.0164684	6.05327e-06	20.605
rs2889192	T	G	9	76394568	-0.0887537	0.0195009	3.64418e-06	20.714
rs34583783	G	T	6	67207371	0.123756	0.026427	5.47974e-06	21.9299
rs35011108	A	G	6	133007480	0.241826	0.0503796	1.82671e-06	23.0407
rs4073240	G	A	6	169224781	0.0747546	0.0164684	6.05327e-06	20.605
rs2889192	T	G	9	76394568	-0.0887537	0.0195009	3.64418e-06	20.714
rs34583783	G	T	6	67207371	0.123756	0.026427	5.47974e-06	21.9299
rs35011108	A	G	6	133007480	0.241826	0.0503796	1.82671e-06	23.0407
rs4073240	G	A	6	169224781	0.0747546	0.0164684	6.05327e-06	20.605
rs112135816	T	G	9	82485327	-0.0775052	0.0171554	5.27667e-06	20.4108
rs1153990	A	G	5	104233461	-0.058727	0.0128306	5.96788e-06	20.9499
rs147968	C	T	16	85945839	0.0489475	0.0110321	9.12704e-06	19.6854
rs28480294	C	T	15	71522509	0.0516967	0.0115503	6.60602e-06	20.0327
rs4033856	T	C	4	45642485	-0.081834	0.0168931	1.02903e-06	23.4665
rs62191117	A	G	2	239900775	0.0684302	0.0133636	2.75943e-07	26.221
rs62395635	T	C	5	173497796	0.110583	0.0238514	3.34696e-06	21.4956
rs6969323	A	C	7	104214487	-0.0593564	0.0129137	3.8858e-06	21.1268
rs74776516	T	G	11	20763367	-0.0944052	0.0213287	6.85046e-06	19.5913
rs7638039	T	C	3	70588939	0.0603335	0.0127779	2.70477e-06	22.2945
rs9537886	A	C	13	58545246	-0.0570888	0.0110683	2.35109e-07	26.6036
rs112135816	T	G	9	82485327	-0.0775052	0.0171554	5.27667e-06	20.4108
rs1153990	A	G	5	104233461	-0.058727	0.0128306	5.96788e-06	20.9499
rs147968	C	T	16	85945839	0.0489475	0.0110321	9.12704e-06	19.6854
rs28480294	C	T	15	71522509	0.0516967	0.0115503	6.60602e-06	20.0327
rs4033856	T	C	4	45642485	-0.081834	0.0168931	1.02903e-06	23.4665
rs62191117	A	G	2	239900775	0.0684302	0.0133636	2.75943e-07	26.221
rs62395635	T	C	5	173497796	0.110583	0.0238514	3.34696e-06	21.4956
rs6969323	A	C	7	104214487	-0.0593564	0.0129137	3.8858e-06	21.1268
rs74776516	T	G	11	20763367	-0.0944052	0.0213287	6.85046e-06	19.5913
rs7638039	T	C	3	70588939	0.0603335	0.0127779	2.70477e-06	22.2945
rs9537886	A	C	13	58545246	-0.0570888	0.0110683	2.35109e-07	26.6036
rs112135816	T	G	9	82485327	-0.0775052	0.0171554	5.27667e-06	20.4108
rs1153990	A	G	5	104233461	-0.058727	0.0128306	5.96788e-06	20.9499
rs147968	C	T	16	85945839	0.0489475	0.0110321	9.12704e-06	19.6854
rs28480294	C	T	15	71522509	0.0516967	0.0115503	6.60602e-06	20.0327
rs4033856	T	C	4	45642485	-0.081834	0.0168931	1.02903e-06	23.4665
rs62191117	A	G	2	239900775	0.0684302	0.0133636	2.75943e-07	26.221
rs62395635	T	C	5	173497796	0.110583	0.0238514	3.34696e-06	21.4956
rs6969323	A	C	7	104214487	-0.0593564	0.0129137	3.8858e-06	21.1268
rs74776516	T	G	11	20763367	-0.0944052	0.0213287	6.85046e-06	19.5913
rs7638039	T	C	3	70588939	0.0603335	0.0127779	2.70477e-06	22.2945
rs9537886	A	C	13	58545246	-0.0570888	0.0110683	2.35109e-07	26.6036
rs11585893	A	G	1	10644351	-0.0740746	0.0147633	1.79511e-06	25.1751
rs13207588	A	G	6	41519430	-0.059205	0.0131195	7.48497e-06	20.3649
rs1340391	T	C	1	102960989	-0.0592004	0.0132244	6.73008e-06	20.04
rs17619981	T	G	19	24342250	0.0880978	0.0187002	2.68683e-06	22.1941
rs2023437	T	C	14	22045949	-0.0782325	0.0167634	5.01822e-06	21.7796
rs66710942	T	C	3	77215327	-0.0488038	0.0107412	5.8626e-06	20.6444
rs6795673	C	T	3	10593224	0.0538565	0.0105251	3.37909e-07	26.1833
rs11585893	A	G	1	10644351	-0.0740746	0.0147633	1.79511e-06	25.1751
rs13207588	A	G	6	41519430	-0.059205	0.0131195	7.48497e-06	20.3649
rs1340391	T	C	1	102960989	-0.0592004	0.0132244	6.73008e-06	20.04
rs17619981	T	G	19	24342250	0.0880978	0.0187002	2.68683e-06	22.1941
rs2023437	T	C	14	22045949	-0.0782325	0.0167634	5.01822e-06	21.7796
rs66710942	T	C	3	77215327	-0.0488038	0.0107412	5.8626e-06	20.6444
rs6795673	C	T	3	10593224	0.0538565	0.0105251	3.37909e-07	26.1833
rs11585893	A	G	1	10644351	-0.0740746	0.0147633	1.79511e-06	25.1751
rs13207588	A	G	6	41519430	-0.059205	0.0131195	7.48497e-06	20.3649
rs1340391	T	C	1	102960989	-0.0592004	0.0132244	6.73008e-06	20.04
rs17619981	T	G	19	24342250	0.0880978	0.0187002	2.68683e-06	22.1941
rs2023437	T	C	14	22045949	-0.0782325	0.0167634	5.01822e-06	21.7796
rs66710942	T	C	3	77215327	-0.0488038	0.0107412	5.8626e-06	20.6444
rs6795673	C	T	3	10593224	0.0538565	0.0105251	3.37909e-07	26.1833
rs10872669	G	A	6	151515172	0.123071	0.0275665	9.49008e-06	19.9319
rs12748533	G	T	1	242767252	-0.0821108	0.0172701	2.59018e-06	22.6053
rs17043785	T	C	2	53139362	-0.176187	0.0347133	5.11835e-07	25.7606
rs1850003	A	G	15	47340971	0.084048	0.0177806	2.4053e-06	22.3441
rs61508842	T	C	3	158653545	0.122574	0.0272389	7.82781e-06	20.2497
rs738193	T	C	22	25943322	0.0847328	0.0165856	3.82164e-07	26.1
rs78609301	A	G	6	63236747	-0.0867065	0.0195709	7.093e-06	19.6283
rs941000	T	C	7	90714667	-0.0850266	0.0163382	3.15559e-07	27.0833
rs10872669	G	A	6	151515172	0.123071	0.0275665	9.49008e-06	19.9319
rs12748533	G	T	1	242767252	-0.0821108	0.0172701	2.59018e-06	22.6053
rs17043785	T	C	2	53139362	-0.176187	0.0347133	5.11835e-07	25.7606
rs1850003	A	G	15	47340971	0.084048	0.0177806	2.4053e-06	22.3441
rs61508842	T	C	3	158653545	0.122574	0.0272389	7.82781e-06	20.2497
rs738193	T	C	22	25943322	0.0847328	0.0165856	3.82164e-07	26.1
rs78609301	A	G	6	63236747	-0.0867065	0.0195709	7.093e-06	19.6283
rs941000	T	C	7	90714667	-0.0850266	0.0163382	3.15559e-07	27.0833
rs10872669	G	A	6	151515172	0.123071	0.0275665	9.49008e-06	19.9319
rs12748533	G	T	1	242767252	-0.0821108	0.0172701	2.59018e-06	22.6053
rs17043785	T	C	2	53139362	-0.176187	0.0347133	5.11835e-07	25.7606
rs1850003	A	G	15	47340971	0.084048	0.0177806	2.4053e-06	22.3441
rs61508842	T	C	3	158653545	0.122574	0.0272389	7.82781e-06	20.2497
rs738193	T	C	22	25943322	0.0847328	0.0165856	3.82164e-07	26.1
rs78609301	A	G	6	63236747	-0.0867065	0.0195709	7.093e-06	19.6283
rs941000	T	C	7	90714667	-0.0850266	0.0163382	3.15559e-07	27.0833
rs10831953	G	A	11	13098051	0.0537537	0.0123746	9.94741e-06	18.8692
rs12446429	T	C	16	898055	0.0810099	0.019073	8.52884e-06	18.0401
rs13020688	G	A	2	192878532	0.0584045	0.0122081	1.57373e-06	22.8874
rs182549	T	C	2	136616754	-0.11707	0.0126703	5.94155e-20	85.3724
rs4957061	T	C	5	521096	0.0569873	0.0116907	1.1517e-06	23.7616
rs540489	T	G	17	72897722	-0.0632518	0.013817	5.36809e-06	20.9565
rs55888705	A	G	4	1517826	0.053673	0.0120586	8.66204e-06	19.8115
rs6899771	A	G	6	97406220	-0.0914312	0.0202604	7.27998e-06	20.3654
rs7174549	T	C	15	92463303	-0.0551726	0.0124655	6.86784e-06	19.5897
rs7322849	T	C	13	112859829	0.110676	0.0200996	1.74032e-08	30.3202
rs857444	C	T	6	14617591	0.0553965	0.0120669	3.8249e-06	21.0753
rs10831953	G	A	11	13098051	0.0537537	0.0123746	9.94741e-06	18.8692
rs12446429	T	C	16	898055	0.0810099	0.019073	8.52884e-06	18.0401
rs13020688	G	A	2	192878532	0.0584045	0.0122081	1.57373e-06	22.8874
rs182549	T	C	2	136616754	-0.11707	0.0126703	5.94155e-20	85.3724
rs4957061	T	C	5	521096	0.0569873	0.0116907	1.1517e-06	23.7616
rs540489	T	G	17	72897722	-0.0632518	0.013817	5.36809e-06	20.9565
rs55888705	A	G	4	1517826	0.053673	0.0120586	8.66204e-06	19.8115
rs6899771	A	G	6	97406220	-0.0914312	0.0202604	7.27998e-06	20.3654
rs7174549	T	C	15	92463303	-0.0551726	0.0124655	6.86784e-06	19.5897
rs7322849	T	C	13	112859829	0.110676	0.0200996	1.74032e-08	30.3202
rs857444	C	T	6	14617591	0.0553965	0.0120669	3.8249e-06	21.0753
rs10831953	G	A	11	13098051	0.0537537	0.0123746	9.94741e-06	18.8692
rs12446429	T	C	16	898055	0.0810099	0.019073	8.52884e-06	18.0401
rs13020688	G	A	2	192878532	0.0584045	0.0122081	1.57373e-06	22.8874
rs182549	T	C	2	136616754	-0.11707	0.0126703	5.94155e-20	85.3724
rs4957061	T	C	5	521096	0.0569873	0.0116907	1.1517e-06	23.7616
rs540489	T	G	17	72897722	-0.0632518	0.013817	5.36809e-06	20.9565
rs55888705	A	G	4	1517826	0.053673	0.0120586	8.66204e-06	19.8115
rs6899771	A	G	6	97406220	-0.0914312	0.0202604	7.27998e-06	20.3654
rs7174549	T	C	15	92463303	-0.0551726	0.0124655	6.86784e-06	19.5897
rs7322849	T	C	13	112859829	0.110676	0.0200996	1.74032e-08	30.3202
rs857444	C	T	6	14617591	0.0553965	0.0120669	3.8249e-06	21.0753
rs10875374	T	C	1	101804809	0.0536759	0.0119436	8.09823e-06	20.1971
rs12186080	G	A	3	132596627	0.0748236	0.016246	5.33962e-06	21.2121
rs12341505	G	A	9	136710881	0.0814503	0.0179338	4.54485e-06	20.6272
rs2795528	G	A	10	43270264	-0.180969	0.0390911	3.80627e-06	21.4315
rs2817172	C	T	1	3041519	0.0563367	0.012392	5.27024e-06	20.6681
rs4723021	T	C	7	30934659	-0.106376	0.0241944	7.42147e-06	19.3311
rs550843	T	C	6	165722832	-0.0734787	0.0168383	7.0912e-06	19.0426
rs56188186	A	G	16	87710690	0.0967773	0.0217471	8.24442e-06	19.8036
rs62397761	A	G	6	48093014	0.0615805	0.0136198	9.07716e-06	20.443
rs881532	G	A	22	47806774	0.0533035	0.0119011	7.8966e-06	20.0603
rs10875374	T	C	1	101804809	0.0536759	0.0119436	8.09823e-06	20.1971
rs12186080	G	A	3	132596627	0.0748236	0.016246	5.33962e-06	21.2121
rs12341505	G	A	9	136710881	0.0814503	0.0179338	4.54485e-06	20.6272
rs2795528	G	A	10	43270264	-0.180969	0.0390911	3.80627e-06	21.4315
rs2817172	C	T	1	3041519	0.0563367	0.012392	5.27024e-06	20.6681
rs4723021	T	C	7	30934659	-0.106376	0.0241944	7.42147e-06	19.3311
rs550843	T	C	6	165722832	-0.0734787	0.0168383	7.0912e-06	19.0426
rs56188186	A	G	16	87710690	0.0967773	0.0217471	8.24442e-06	19.8036
rs62397761	A	G	6	48093014	0.0615805	0.0136198	9.07716e-06	20.443
rs881532	G	A	22	47806774	0.0533035	0.0119011	7.8966e-06	20.0603
rs10875374	T	C	1	101804809	0.0536759	0.0119436	8.09823e-06	20.1971
rs12186080	G	A	3	132596627	0.0748236	0.016246	5.33962e-06	21.2121
rs12341505	G	A	9	136710881	0.0814503	0.0179338	4.54485e-06	20.6272
rs2795528	G	A	10	43270264	-0.180969	0.0390911	3.80627e-06	21.4315
rs2817172	C	T	1	3041519	0.0563367	0.012392	5.27024e-06	20.6681
rs4723021	T	C	7	30934659	-0.106376	0.0241944	7.42147e-06	19.3311
rs550843	T	C	6	165722832	-0.0734787	0.0168383	7.0912e-06	19.0426
rs56188186	A	G	16	87710690	0.0967773	0.0217471	8.24442e-06	19.8036
rs62397761	A	G	6	48093014	0.0615805	0.0136198	9.07716e-06	20.443
rs881532	G	A	22	47806774	0.0533035	0.0119011	7.8966e-06	20.0603
rs10517600	G	T	4	155632958	-0.0626993	0.0139364	6.82763e-06	20.2406
rs10904722	C	T	10	6714424	-0.0672314	0.0147123	5.04836e-06	20.8825
rs118104867	C	T	8	123977538	0.214464	0.0455098	3.43598e-06	22.2075
rs13409132	A	G	2	205616346	-0.165419	0.0352154	4.3723e-06	22.0651
rs17121075	G	A	14	85856796	0.0769254	0.0172234	7.91425e-06	19.9481
rs2191834	T	G	2	229942951	-0.0746375	0.0159136	2.50196e-06	21.9977
rs28691777	C	T	17	58149405	0.137134	0.0266996	6.95697e-07	26.3804
rs34088226	A	G	5	4308946	-0.117807	0.026924	7.66214e-06	19.1453
rs55682560	C	T	15	87392290	-0.131519	0.0261319	4.97038e-07	25.33
rs6588624	A	G	1	56849539	0.0662317	0.0138147	1.79287e-06	22.9852
rs66714985	A	C	8	3305122	0.116908	0.0252447	4.85333e-06	21.4461
rs7226487	A	G	18	74373125	-0.0643682	0.0138701	3.58286e-06	21.5369
rs7538034	T	G	1	71391694	-0.078598	0.0165982	2.36706e-06	22.4234
rs7725895	A	G	5	142244898	-0.116224	0.0240367	3.94357e-06	23.3799
rs989682	A	G	3	15564453	0.070194	0.0155364	6.84715e-06	20.4126
rs10517600	G	T	4	155632958	-0.0626993	0.0139364	6.82763e-06	20.2406
rs10904722	C	T	10	6714424	-0.0672314	0.0147123	5.04836e-06	20.8825
rs118104867	C	T	8	123977538	0.214464	0.0455098	3.43598e-06	22.2075
rs13409132	A	G	2	205616346	-0.165419	0.0352154	4.3723e-06	22.0651
rs17121075	G	A	14	85856796	0.0769254	0.0172234	7.91425e-06	19.9481
rs2191834	T	G	2	229942951	-0.0746375	0.0159136	2.50196e-06	21.9977
rs28691777	C	T	17	58149405	0.137134	0.0266996	6.95697e-07	26.3804
rs34088226	A	G	5	4308946	-0.117807	0.026924	7.66214e-06	19.1453
rs55682560	C	T	15	87392290	-0.131519	0.0261319	4.97038e-07	25.33
rs6588624	A	G	1	56849539	0.0662317	0.0138147	1.79287e-06	22.9852
rs66714985	A	C	8	3305122	0.116908	0.0252447	4.85333e-06	21.4461
rs7226487	A	G	18	74373125	-0.0643682	0.0138701	3.58286e-06	21.5369
rs7538034	T	G	1	71391694	-0.078598	0.0165982	2.36706e-06	22.4234
rs7725895	A	G	5	142244898	-0.116224	0.0240367	3.94357e-06	23.3799
rs989682	A	G	3	15564453	0.070194	0.0155364	6.84715e-06	20.4126
rs10517600	G	T	4	155632958	-0.0626993	0.0139364	6.82763e-06	20.2406
rs10904722	C	T	10	6714424	-0.0672314	0.0147123	5.04836e-06	20.8825
rs118104867	C	T	8	123977538	0.214464	0.0455098	3.43598e-06	22.2075
rs13409132	A	G	2	205616346	-0.165419	0.0352154	4.3723e-06	22.0651
rs17121075	G	A	14	85856796	0.0769254	0.0172234	7.91425e-06	19.9481
rs2191834	T	G	2	229942951	-0.0746375	0.0159136	2.50196e-06	21.9977
rs28691777	C	T	17	58149405	0.137134	0.0266996	6.95697e-07	26.3804
rs34088226	A	G	5	4308946	-0.117807	0.026924	7.66214e-06	19.1453
rs55682560	C	T	15	87392290	-0.131519	0.0261319	4.97038e-07	25.33
rs6588624	A	G	1	56849539	0.0662317	0.0138147	1.79287e-06	22.9852
rs66714985	A	C	8	3305122	0.116908	0.0252447	4.85333e-06	21.4461
rs7226487	A	G	18	74373125	-0.0643682	0.0138701	3.58286e-06	21.5369
rs7538034	T	G	1	71391694	-0.078598	0.0165982	2.36706e-06	22.4234
rs7725895	A	G	5	142244898	-0.116224	0.0240367	3.94357e-06	23.3799
rs989682	A	G	3	15564453	0.070194	0.0155364	6.84715e-06	20.4126
rs11250875	T	C	10	1922731	0.06075	0.0130939	4.82848e-06	21.5256
rs11656361	A	C	17	8121332	0.0773006	0.017553	8.0201e-06	19.3938
rs12974142	G	A	19	52895166	0.0789796	0.0177205	8.51236e-06	19.8645
rs13307134	T	C	7	105084680	-0.0565686	0.0126265	7.79938e-06	20.0717
rs1397793	A	G	5	90471451	0.0498855	0.0112446	9.77372e-06	19.6816
rs1816223	G	A	12	11494021	0.0586265	0.0129006	4.84117e-06	20.6523
rs240104	T	C	1	176571431	-0.0603429	0.0126849	1.51604e-06	22.6297
rs2442778	A	G	3	11654412	0.116408	0.0258545	9.02693e-06	20.2718
rs3025411	A	G	9	136512906	0.0926543	0.0209468	8.26913e-06	19.5657
rs34739816	G	T	17	37376685	0.0965017	0.0207666	3.88356e-06	21.5943
rs67561917	A	G	20	62072077	-0.0714367	0.0154113	5.39126e-06	21.4864
rs719099	A	G	10	65799217	0.0778402	0.0155815	5.43313e-07	24.9568
rs8010111	A	G	14	39660509	0.103377	0.0229286	6.8962e-06	20.3279
rs11250875	T	C	10	1922731	0.06075	0.0130939	4.82848e-06	21.5256
rs11656361	A	C	17	8121332	0.0773006	0.017553	8.0201e-06	19.3938
rs12974142	G	A	19	52895166	0.0789796	0.0177205	8.51236e-06	19.8645
rs13307134	T	C	7	105084680	-0.0565686	0.0126265	7.79938e-06	20.0717
rs1397793	A	G	5	90471451	0.0498855	0.0112446	9.77372e-06	19.6816
rs1816223	G	A	12	11494021	0.0586265	0.0129006	4.84117e-06	20.6523
rs240104	T	C	1	176571431	-0.0603429	0.0126849	1.51604e-06	22.6297
rs2442778	A	G	3	11654412	0.116408	0.0258545	9.02693e-06	20.2718
rs3025411	A	G	9	136512906	0.0926543	0.0209468	8.26913e-06	19.5657
rs34739816	G	T	17	37376685	0.0965017	0.0207666	3.88356e-06	21.5943
rs67561917	A	G	20	62072077	-0.0714367	0.0154113	5.39126e-06	21.4864
rs719099	A	G	10	65799217	0.0778402	0.0155815	5.43313e-07	24.9568
rs8010111	A	G	14	39660509	0.103377	0.0229286	6.8962e-06	20.3279
rs11250875	T	C	10	1922731	0.06075	0.0130939	4.82848e-06	21.5256
rs11656361	A	C	17	8121332	0.0773006	0.017553	8.0201e-06	19.3938
rs12974142	G	A	19	52895166	0.0789796	0.0177205	8.51236e-06	19.8645
rs13307134	T	C	7	105084680	-0.0565686	0.0126265	7.79938e-06	20.0717
rs1397793	A	G	5	90471451	0.0498855	0.0112446	9.77372e-06	19.6816
rs1816223	G	A	12	11494021	0.0586265	0.0129006	4.84117e-06	20.6523
rs240104	T	C	1	176571431	-0.0603429	0.0126849	1.51604e-06	22.6297
rs2442778	A	G	3	11654412	0.116408	0.0258545	9.02693e-06	20.2718
rs3025411	A	G	9	136512906	0.0926543	0.0209468	8.26913e-06	19.5657
rs34739816	G	T	17	37376685	0.0965017	0.0207666	3.88356e-06	21.5943
rs67561917	A	G	20	62072077	-0.0714367	0.0154113	5.39126e-06	21.4864
rs719099	A	G	10	65799217	0.0778402	0.0155815	5.43313e-07	24.9568
rs8010111	A	G	14	39660509	0.103377	0.0229286	6.8962e-06	20.3279
rs112893842	T	C	9	8786663	0.110761	0.0232545	2.7503e-06	22.6861
rs1582238	C	T	1	118723685	-0.0801923	0.0167061	1.692e-06	23.0417
rs17051335	C	T	4	122202910	-0.134314	0.0292201	4.58121e-06	21.129
rs1908593	T	C	18	59026148	0.070223	0.0156601	7.85905e-06	20.108
rs4344384	T	G	10	66407366	-0.0708803	0.0156121	5.86017e-06	20.6124
rs4677103	A	G	3	72207794	0.0977203	0.0197033	9.42193e-07	24.5975
rs540220	C	T	9	93331308	0.123954	0.0289814	9.48135e-06	18.2929
rs55658617	T	C	21	41811003	0.177314	0.0361844	1.40608e-06	24.0128
rs72731813	C	T	4	147414743	-0.149751	0.0293415	2.75778e-07	26.048
rs9608282	T	G	22	24804081	0.139014	0.0299429	4.60829e-06	21.5541
rs9725395	A	G	1	85205632	-0.138357	0.0295185	3.41374e-06	21.9692
rs112893842	T	C	9	8786663	0.110761	0.0232545	2.7503e-06	22.6861
rs1582238	C	T	1	118723685	-0.0801923	0.0167061	1.692e-06	23.0417
rs17051335	C	T	4	122202910	-0.134314	0.0292201	4.58121e-06	21.129
rs1908593	T	C	18	59026148	0.070223	0.0156601	7.85905e-06	20.108
rs4344384	T	G	10	66407366	-0.0708803	0.0156121	5.86017e-06	20.6124
rs4677103	A	G	3	72207794	0.0977203	0.0197033	9.42193e-07	24.5975
rs540220	C	T	9	93331308	0.123954	0.0289814	9.48135e-06	18.2929
rs55658617	T	C	21	41811003	0.177314	0.0361844	1.40608e-06	24.0128
rs72731813	C	T	4	147414743	-0.149751	0.0293415	2.75778e-07	26.048
rs9608282	T	G	22	24804081	0.139014	0.0299429	4.60829e-06	21.5541
rs9725395	A	G	1	85205632	-0.138357	0.0295185	3.41374e-06	21.9692
rs112893842	T	C	9	8786663	0.110761	0.0232545	2.7503e-06	22.6861
rs1582238	C	T	1	118723685	-0.0801923	0.0167061	1.692e-06	23.0417
rs17051335	C	T	4	122202910	-0.134314	0.0292201	4.58121e-06	21.129
rs1908593	T	C	18	59026148	0.070223	0.0156601	7.85905e-06	20.108
rs4344384	T	G	10	66407366	-0.0708803	0.0156121	5.86017e-06	20.6124
rs4677103	A	G	3	72207794	0.0977203	0.0197033	9.42193e-07	24.5975
rs540220	C	T	9	93331308	0.123954	0.0289814	9.48135e-06	18.2929
rs55658617	T	C	21	41811003	0.177314	0.0361844	1.40608e-06	24.0128
rs72731813	C	T	4	147414743	-0.149751	0.0293415	2.75778e-07	26.048
rs9608282	T	G	22	24804081	0.139014	0.0299429	4.60829e-06	21.5541
rs9725395	A	G	1	85205632	-0.138357	0.0295185	3.41374e-06	21.9692
rs11599763	C	T	10	11855599	0.0555931	0.0117493	2.49701e-06	22.3881
rs17791387	A	G	9	81834426	-0.0729251	0.0154381	2.09677e-06	22.3134
rs2838334	G	A	21	45064961	0.0571419	0.012423	3.82375e-06	21.1571
rs3935584	C	T	2	233929283	-0.0525838	0.0115757	6.78141e-06	20.6352
rs4506934	C	T	17	2856662	-0.0943381	0.020138	3.16046e-06	21.9453
rs6058181	C	T	20	33694801	0.0834742	0.0166111	2.69911e-07	25.2527
rs72647048	T	C	8	57865378	-0.0770089	0.017089	9.60882e-06	20.3071
rs9928243	C	A	16	71541641	-0.0541732	0.0117819	4.48477e-06	21.1416
rs11599763	C	T	10	11855599	0.0555931	0.0117493	2.49701e-06	22.3881
rs17791387	A	G	9	81834426	-0.0729251	0.0154381	2.09677e-06	22.3134
rs2838334	G	A	21	45064961	0.0571419	0.012423	3.82375e-06	21.1571
rs3935584	C	T	2	233929283	-0.0525838	0.0115757	6.78141e-06	20.6352
rs4506934	C	T	17	2856662	-0.0943381	0.020138	3.16046e-06	21.9453
rs6058181	C	T	20	33694801	0.0834742	0.0166111	2.69911e-07	25.2527
rs72647048	T	C	8	57865378	-0.0770089	0.017089	9.60882e-06	20.3071
rs9928243	C	A	16	71541641	-0.0541732	0.0117819	4.48477e-06	21.1416
rs11599763	C	T	10	11855599	0.0555931	0.0117493	2.49701e-06	22.3881
rs17791387	A	G	9	81834426	-0.0729251	0.0154381	2.09677e-06	22.3134
rs2838334	G	A	21	45064961	0.0571419	0.012423	3.82375e-06	21.1571
rs3935584	C	T	2	233929283	-0.0525838	0.0115757	6.78141e-06	20.6352
rs4506934	C	T	17	2856662	-0.0943381	0.020138	3.16046e-06	21.9453
rs6058181	C	T	20	33694801	0.0834742	0.0166111	2.69911e-07	25.2527
rs72647048	T	C	8	57865378	-0.0770089	0.017089	9.60882e-06	20.3071
rs9928243	C	A	16	71541641	-0.0541732	0.0117819	4.48477e-06	21.1416
rs11026530	T	C	11	22379097	0.0822408	0.0186379	9.42692e-06	19.4707
rs2374342	C	A	2	42133542	0.0582927	0.0126195	4.51617e-06	21.3375
rs35673018	G	A	16	54327745	0.0899642	0.0202934	7.63115e-06	19.653
rs504442	T	G	18	55145547	0.084159	0.0189479	5.17095e-06	19.7278
rs62210023	A	G	20	55340092	0.0606754	0.0130125	3.13163e-06	21.7422
rs78143293	A	G	18	57672335	-0.0848521	0.0170415	1.19564e-06	24.7919
rs79757635	C	A	13	110840418	0.0758597	0.0171286	9.31859e-06	19.6146
rs11026530	T	C	11	22379097	0.0822408	0.0186379	9.42692e-06	19.4707
rs2374342	C	A	2	42133542	0.0582927	0.0126195	4.51617e-06	21.3375
rs35673018	G	A	16	54327745	0.0899642	0.0202934	7.63115e-06	19.653
rs504442	T	G	18	55145547	0.084159	0.0189479	5.17095e-06	19.7278
rs62210023	A	G	20	55340092	0.0606754	0.0130125	3.13163e-06	21.7422
rs78143293	A	G	18	57672335	-0.0848521	0.0170415	1.19564e-06	24.7919
rs79757635	C	A	13	110840418	0.0758597	0.0171286	9.31859e-06	19.6146
rs11026530	T	C	11	22379097	0.0822408	0.0186379	9.42692e-06	19.4707
rs2374342	C	A	2	42133542	0.0582927	0.0126195	4.51617e-06	21.3375
rs35673018	G	A	16	54327745	0.0899642	0.0202934	7.63115e-06	19.653
rs504442	T	G	18	55145547	0.084159	0.0189479	5.17095e-06	19.7278
rs62210023	A	G	20	55340092	0.0606754	0.0130125	3.13163e-06	21.7422
rs78143293	A	G	18	57672335	-0.0848521	0.0170415	1.19564e-06	24.7919
rs79757635	C	A	13	110840418	0.0758597	0.0171286	9.31859e-06	19.6146
rs1074800	G	A	5	3002546	-0.0492438	0.010887	6.14582e-06	20.4591
rs10781552	C	T	10	133897233	-0.0552212	0.0116074	2.33115e-06	22.633
rs17530232	A	G	13	40385457	0.10305	0.0224648	2.79126e-06	21.0422
rs1884466	C	T	1	64139196	-0.0475363	0.0106939	9.52708e-06	19.7596
rs2300774	A	G	3	195793712	-0.0524152	0.0106784	8.95468e-07	24.0936
rs290833	T	G	1	97457427	-0.0497374	0.0111376	8.02897e-06	19.9427
rs35161940	T	C	17	70327224	-0.0806041	0.0167641	1.8451e-06	23.1182
rs4078432	T	C	14	48997206	0.0608929	0.0133764	4.23107e-06	20.7231
rs56970041	T	G	14	80357610	0.0724145	0.0164471	5.40344e-06	19.3853
rs62504403	C	T	8	38803551	0.0681159	0.0127883	1.12264e-07	28.3708
rs7234058	T	C	18	5830507	-0.0945759	0.0194091	9.12347e-07	23.7438
rs7826267	G	T	8	2954952	0.0839071	0.0199131	9.28453e-06	17.755
rs8003149	C	T	14	56156504	0.0538798	0.0116888	4.08479e-06	21.2477
rs1074800	G	A	5	3002546	-0.0492438	0.010887	6.14582e-06	20.4591
rs10781552	C	T	10	133897233	-0.0552212	0.0116074	2.33115e-06	22.633
rs17530232	A	G	13	40385457	0.10305	0.0224648	2.79126e-06	21.0422
rs1884466	C	T	1	64139196	-0.0475363	0.0106939	9.52708e-06	19.7596
rs2300774	A	G	3	195793712	-0.0524152	0.0106784	8.95468e-07	24.0936
rs290833	T	G	1	97457427	-0.0497374	0.0111376	8.02897e-06	19.9427
rs35161940	T	C	17	70327224	-0.0806041	0.0167641	1.8451e-06	23.1182
rs4078432	T	C	14	48997206	0.0608929	0.0133764	4.23107e-06	20.7231
rs56970041	T	G	14	80357610	0.0724145	0.0164471	5.40344e-06	19.3853
rs62504403	C	T	8	38803551	0.0681159	0.0127883	1.12264e-07	28.3708
rs7234058	T	C	18	5830507	-0.0945759	0.0194091	9.12347e-07	23.7438
rs7826267	G	T	8	2954952	0.0839071	0.0199131	9.28453e-06	17.755
rs8003149	C	T	14	56156504	0.0538798	0.0116888	4.08479e-06	21.2477
rs1074800	G	A	5	3002546	-0.0492438	0.010887	6.14582e-06	20.4591
rs10781552	C	T	10	133897233	-0.0552212	0.0116074	2.33115e-06	22.633
rs17530232	A	G	13	40385457	0.10305	0.0224648	2.79126e-06	21.0422
rs1884466	C	T	1	64139196	-0.0475363	0.0106939	9.52708e-06	19.7596
rs2300774	A	G	3	195793712	-0.0524152	0.0106784	8.95468e-07	24.0936
rs290833	T	G	1	97457427	-0.0497374	0.0111376	8.02897e-06	19.9427
rs35161940	T	C	17	70327224	-0.0806041	0.0167641	1.8451e-06	23.1182
rs4078432	T	C	14	48997206	0.0608929	0.0133764	4.23107e-06	20.7231
rs56970041	T	G	14	80357610	0.0724145	0.0164471	5.40344e-06	19.3853
rs62504403	C	T	8	38803551	0.0681159	0.0127883	1.12264e-07	28.3708
rs7234058	T	C	18	5830507	-0.0945759	0.0194091	9.12347e-07	23.7438
rs7826267	G	T	8	2954952	0.0839071	0.0199131	9.28453e-06	17.755
rs8003149	C	T	14	56156504	0.0538798	0.0116888	4.08479e-06	21.2477
rs10759623	C	T	9	115821485	-0.162115	0.032151	5.78309e-07	25.4248
rs11547158	A	G	7	148921732	-0.177599	0.0372795	2.70222e-06	22.6956
rs17379710	T	C	11	35334668	-0.116383	0.0252125	3.97109e-06	21.3082
rs2155352	A	G	11	95357209	-0.150538	0.0302319	6.63437e-07	24.7948
rs2156611	T	C	18	43345864	-0.112486	0.0251099	9.42671e-06	20.0681
rs3733511	A	G	4	119955787	0.128253	0.0274718	3.38556e-06	21.7952
rs488164	G	T	1	239995451	-0.117998	0.025516	4.79789e-06	21.3857
rs697771	A	G	16	54115200	-0.117677	0.0251491	3.19374e-06	21.8947
rs10759623	C	T	9	115821485	-0.162115	0.032151	5.78309e-07	25.4248
rs11547158	A	G	7	148921732	-0.177599	0.0372795	2.70222e-06	22.6956
rs17379710	T	C	11	35334668	-0.116383	0.0252125	3.97109e-06	21.3082
rs2155352	A	G	11	95357209	-0.150538	0.0302319	6.63437e-07	24.7948
rs2156611	T	C	18	43345864	-0.112486	0.0251099	9.42671e-06	20.0681
rs3733511	A	G	4	119955787	0.128253	0.0274718	3.38556e-06	21.7952
rs488164	G	T	1	239995451	-0.117998	0.025516	4.79789e-06	21.3857
rs697771	A	G	16	54115200	-0.117677	0.0251491	3.19374e-06	21.8947
rs10759623	C	T	9	115821485	-0.162115	0.032151	5.78309e-07	25.4248
rs11547158	A	G	7	148921732	-0.177599	0.0372795	2.70222e-06	22.6956
rs17379710	T	C	11	35334668	-0.116383	0.0252125	3.97109e-06	21.3082
rs2155352	A	G	11	95357209	-0.150538	0.0302319	6.63437e-07	24.7948
rs2156611	T	C	18	43345864	-0.112486	0.0251099	9.42671e-06	20.0681
rs3733511	A	G	4	119955787	0.128253	0.0274718	3.38556e-06	21.7952
rs488164	G	T	1	239995451	-0.117998	0.025516	4.79789e-06	21.3857
rs697771	A	G	16	54115200	-0.117677	0.0251491	3.19374e-06	21.8947
rs10404377	A	C	19	16174657	0.0503183	0.011165	6.99021e-06	20.3111
rs118170811	A	G	10	102366896	0.151619	0.0317112	1.80356e-06	22.8603
rs482905	G	T	1	166557202	0.0596528	0.012717	3.72349e-06	22.0035
rs6501525	A	G	17	70218627	0.0561559	0.0115587	1.23726e-06	23.6033
rs66753613	G	A	1	39212021	0.0651136	0.0144251	8.08295e-06	20.3754
rs6797051	C	T	3	88995218	-0.0805985	0.0171364	4.89283e-06	22.1215
rs7514702	T	C	1	186914023	-0.0663236	0.0141626	3.91643e-06	21.9306
rs10404377	A	C	19	16174657	0.0503183	0.011165	6.99021e-06	20.3111
rs118170811	A	G	10	102366896	0.151619	0.0317112	1.80356e-06	22.8603
rs482905	G	T	1	166557202	0.0596528	0.012717	3.72349e-06	22.0035
rs6501525	A	G	17	70218627	0.0561559	0.0115587	1.23726e-06	23.6033
rs66753613	G	A	1	39212021	0.0651136	0.0144251	8.08295e-06	20.3754
rs6797051	C	T	3	88995218	-0.0805985	0.0171364	4.89283e-06	22.1215
rs7514702	T	C	1	186914023	-0.0663236	0.0141626	3.91643e-06	21.9306
rs10404377	A	C	19	16174657	0.0503183	0.011165	6.99021e-06	20.3111
rs118170811	A	G	10	102366896	0.151619	0.0317112	1.80356e-06	22.8603
rs482905	G	T	1	166557202	0.0596528	0.012717	3.72349e-06	22.0035
rs6501525	A	G	17	70218627	0.0561559	0.0115587	1.23726e-06	23.6033
rs66753613	G	A	1	39212021	0.0651136	0.0144251	8.08295e-06	20.3754
rs6797051	C	T	3	88995218	-0.0805985	0.0171364	4.89283e-06	22.1215
rs7514702	T	C	1	186914023	-0.0663236	0.0141626	3.91643e-06	21.9306
rs10402491	C	T	19	13425799	0.0661701	0.014851	7.58351e-06	19.8524
rs11139361	C	T	9	72179847	-0.0494463	0.0110503	4.26265e-06	20.0226
rs112040820	A	G	17	80469064	0.0549584	0.0117086	2.41835e-06	22.0322
rs11841382	G	T	13	38004672	-0.0718128	0.017462	9.57767e-06	16.9128
rs11979110	T	C	7	130436459	-0.0500924	0.0105069	1.81844e-06	22.7297
rs1205443	A	G	20	36876868	0.0501415	0.0112157	7.28836e-06	19.9867
rs12760724	A	C	1	214031969	-0.0484566	0.0107934	7.26742e-06	20.1553
rs13005175	G	A	2	232469722	-0.0993483	0.0218395	8.37067e-06	20.6936
rs2159863	A	G	4	10245354	-0.0585831	0.0128742	3.69556e-06	20.7064
rs2910921	C	T	5	32348593	-0.160302	0.035832	8.41977e-06	20.0141
rs3127230	C	T	10	103392503	-0.0503537	0.0112201	6.20326e-06	20.1405
rs35524804	T	C	9	100113683	-0.0607481	0.0125216	2.44997e-06	23.5367
rs7359994	C	T	19	29408858	0.0503142	0.0112482	5.35895e-06	20.0085
rs79086868	T	C	9	133791605	0.0776723	0.0164472	3.01426e-06	22.3022
rs959845	T	C	4	186906801	0.0493666	0.0107801	5.16952e-06	20.9711
rs9929145	G	A	16	76559184	-0.125721	0.0245233	2.83596e-07	26.282
rs10402491	C	T	19	13425799	0.0661701	0.014851	7.58351e-06	19.8524
rs11139361	C	T	9	72179847	-0.0494463	0.0110503	4.26265e-06	20.0226
rs112040820	A	G	17	80469064	0.0549584	0.0117086	2.41835e-06	22.0322
rs11841382	G	T	13	38004672	-0.0718128	0.017462	9.57767e-06	16.9128
rs11979110	T	C	7	130436459	-0.0500924	0.0105069	1.81844e-06	22.7297
rs1205443	A	G	20	36876868	0.0501415	0.0112157	7.28836e-06	19.9867
rs12760724	A	C	1	214031969	-0.0484566	0.0107934	7.26742e-06	20.1553
rs13005175	G	A	2	232469722	-0.0993483	0.0218395	8.37067e-06	20.6936
rs2159863	A	G	4	10245354	-0.0585831	0.0128742	3.69556e-06	20.7064
rs2910921	C	T	5	32348593	-0.160302	0.035832	8.41977e-06	20.0141
rs3127230	C	T	10	103392503	-0.0503537	0.0112201	6.20326e-06	20.1405
rs35524804	T	C	9	100113683	-0.0607481	0.0125216	2.44997e-06	23.5367
rs7359994	C	T	19	29408858	0.0503142	0.0112482	5.35895e-06	20.0085
rs79086868	T	C	9	133791605	0.0776723	0.0164472	3.01426e-06	22.3022
rs959845	T	C	4	186906801	0.0493666	0.0107801	5.16952e-06	20.9711
rs9929145	G	A	16	76559184	-0.125721	0.0245233	2.83596e-07	26.282
rs10402491	C	T	19	13425799	0.0661701	0.014851	7.58351e-06	19.8524
rs11139361	C	T	9	72179847	-0.0494463	0.0110503	4.26265e-06	20.0226
rs112040820	A	G	17	80469064	0.0549584	0.0117086	2.41835e-06	22.0322
rs11841382	G	T	13	38004672	-0.0718128	0.017462	9.57767e-06	16.9128
rs11979110	T	C	7	130436459	-0.0500924	0.0105069	1.81844e-06	22.7297
rs1205443	A	G	20	36876868	0.0501415	0.0112157	7.28836e-06	19.9867
rs12760724	A	C	1	214031969	-0.0484566	0.0107934	7.26742e-06	20.1553
rs13005175	G	A	2	232469722	-0.0993483	0.0218395	8.37067e-06	20.6936
rs2159863	A	G	4	10245354	-0.0585831	0.0128742	3.69556e-06	20.7064
rs2910921	C	T	5	32348593	-0.160302	0.035832	8.41977e-06	20.0141
rs3127230	C	T	10	103392503	-0.0503537	0.0112201	6.20326e-06	20.1405
rs35524804	T	C	9	100113683	-0.0607481	0.0125216	2.44997e-06	23.5367
rs7359994	C	T	19	29408858	0.0503142	0.0112482	5.35895e-06	20.0085
rs79086868	T	C	9	133791605	0.0776723	0.0164472	3.01426e-06	22.3022
rs959845	T	C	4	186906801	0.0493666	0.0107801	5.16952e-06	20.9711
rs9929145	G	A	16	76559184	-0.125721	0.0245233	2.83596e-07	26.282
rs1530559	G	A	2	135755629	0.0772453	0.0176921	9.6525e-06	19.0627
rs16861661	G	A	1	18501459	-0.193287	0.0379293	2.70128e-07	25.969
rs62314653	C	A	4	109896462	0.177082	0.0392269	6.59189e-06	20.3789
rs74599091	A	G	1	179720669	0.191613	0.0425039	7.6952e-06	20.3232
rs768253	T	G	8	69010103	-0.0792344	0.0170604	3.60761e-06	21.5699
rs77478751	A	G	3	173151665	-0.219178	0.0473566	5.9595e-06	21.4207
rs921925	A	C	19	6928017	0.0999419	0.0201687	5.77192e-07	24.555
rs9345899	A	G	6	67559323	-0.124042	0.0278946	9.44583e-06	19.7741
rs1530559	G	A	2	135755629	0.0772453	0.0176921	9.6525e-06	19.0627
rs16861661	G	A	1	18501459	-0.193287	0.0379293	2.70128e-07	25.969
rs62314653	C	A	4	109896462	0.177082	0.0392269	6.59189e-06	20.3789
rs74599091	A	G	1	179720669	0.191613	0.0425039	7.6952e-06	20.3232
rs768253	T	G	8	69010103	-0.0792344	0.0170604	3.60761e-06	21.5699
rs77478751	A	G	3	173151665	-0.219178	0.0473566	5.9595e-06	21.4207
rs921925	A	C	19	6928017	0.0999419	0.0201687	5.77192e-07	24.555
rs9345899	A	G	6	67559323	-0.124042	0.0278946	9.44583e-06	19.7741
rs1530559	G	A	2	135755629	0.0772453	0.0176921	9.6525e-06	19.0627
rs16861661	G	A	1	18501459	-0.193287	0.0379293	2.70128e-07	25.969
rs62314653	C	A	4	109896462	0.177082	0.0392269	6.59189e-06	20.3789
rs74599091	A	G	1	179720669	0.191613	0.0425039	7.6952e-06	20.3232
rs768253	T	G	8	69010103	-0.0792344	0.0170604	3.60761e-06	21.5699
rs77478751	A	G	3	173151665	-0.219178	0.0473566	5.9595e-06	21.4207
rs921925	A	C	19	6928017	0.0999419	0.0201687	5.77192e-07	24.555
rs9345899	A	G	6	67559323	-0.124042	0.0278946	9.44583e-06	19.7741
rs10202904	G	T	2	125440268	0.121754	0.0235357	3.01432e-07	26.7616
rs10424197	A	G	19	46439321	0.111274	0.0247517	9.27897e-06	20.2105
rs4257531	G	A	3	2086167	0.164498	0.0364959	7.44338e-06	20.3158
rs6508769	C	T	19	28827760	-0.153519	0.0344519	8.22527e-06	19.8563
rs6776814	T	C	3	15053083	-0.199566	0.0411825	1.63061e-06	23.4827
rs73068003	G	T	7	10773932	-0.15814	0.0351803	8.44578e-06	20.2062
rs73457410	A	G	13	41956181	0.21534	0.0436695	1.40854e-06	24.316
rs75208022	C	T	12	21338861	-0.227245	0.048763	5.92107e-06	21.7174
rs894996	C	A	4	104418307	0.216999	0.0449076	1.87556e-06	23.3494
rs10202904	G	T	2	125440268	0.121754	0.0235357	3.01432e-07	26.7616
rs10424197	A	G	19	46439321	0.111274	0.0247517	9.27897e-06	20.2105
rs4257531	G	A	3	2086167	0.164498	0.0364959	7.44338e-06	20.3158
rs6508769	C	T	19	28827760	-0.153519	0.0344519	8.22527e-06	19.8563
rs6776814	T	C	3	15053083	-0.199566	0.0411825	1.63061e-06	23.4827
rs73068003	G	T	7	10773932	-0.15814	0.0351803	8.44578e-06	20.2062
rs73457410	A	G	13	41956181	0.21534	0.0436695	1.40854e-06	24.316
rs75208022	C	T	12	21338861	-0.227245	0.048763	5.92107e-06	21.7174
rs894996	C	A	4	104418307	0.216999	0.0449076	1.87556e-06	23.3494
rs10202904	G	T	2	125440268	0.121754	0.0235357	3.01432e-07	26.7616
rs10424197	A	G	19	46439321	0.111274	0.0247517	9.27897e-06	20.2105
rs4257531	G	A	3	2086167	0.164498	0.0364959	7.44338e-06	20.3158
rs6508769	C	T	19	28827760	-0.153519	0.0344519	8.22527e-06	19.8563
rs6776814	T	C	3	15053083	-0.199566	0.0411825	1.63061e-06	23.4827
rs73068003	G	T	7	10773932	-0.15814	0.0351803	8.44578e-06	20.2062
rs73457410	A	G	13	41956181	0.21534	0.0436695	1.40854e-06	24.316
rs75208022	C	T	12	21338861	-0.227245	0.048763	5.92107e-06	21.7174
rs894996	C	A	4	104418307	0.216999	0.0449076	1.87556e-06	23.3494
rs111966731	T	C	15	93941937	0.204031	0.0445746	4.56321e-06	20.9516
rs11246212	C	T	11	610277	-0.13607	0.0291797	4.50837e-06	21.7452
rs12002250	A	C	9	19682558	0.196145	0.044523	5.53197e-06	19.4082
rs1569853	T	C	6	38550301	-0.140043	0.0281704	7.45178e-07	24.7136
rs17138946	G	T	16	5984558	-0.189444	0.0430248	8.09003e-06	19.3876
rs36057338	G	T	4	189935314	0.181604	0.0398742	6.25792e-06	20.7428
rs4428215	G	A	3	171947435	0.12561	0.0230053	4.87933e-08	29.8121
rs561239	A	G	12	18793583	0.105525	0.0236769	7.19383e-06	19.8637
rs6000536	C	T	22	37421469	-0.118383	0.0241355	7.3872e-07	24.0584
rs62435498	C	A	7	1794263	0.181521	0.0400608	7.4583e-06	20.5312
rs736744	T	C	9	87514407	-0.105642	0.0200648	1.49417e-07	27.7207
rs7993559	A	C	13	23443627	-0.0921059	0.0201114	5.03733e-06	20.9744
rs80330081	A	C	4	67427392	-0.18756	0.0423688	6.64003e-06	19.5969
rs934049	G	A	2	16056779	0.109751	0.0238636	4.21143e-06	21.1517
rs111966731	T	C	15	93941937	0.204031	0.0445746	4.56321e-06	20.9516
rs11246212	C	T	11	610277	-0.13607	0.0291797	4.50837e-06	21.7452
rs12002250	A	C	9	19682558	0.196145	0.044523	5.53197e-06	19.4082
rs1569853	T	C	6	38550301	-0.140043	0.0281704	7.45178e-07	24.7136
rs17138946	G	T	16	5984558	-0.189444	0.0430248	8.09003e-06	19.3876
rs36057338	G	T	4	189935314	0.181604	0.0398742	6.25792e-06	20.7428
rs4428215	G	A	3	171947435	0.12561	0.0230053	4.87933e-08	29.8121
rs561239	A	G	12	18793583	0.105525	0.0236769	7.19383e-06	19.8637
rs6000536	C	T	22	37421469	-0.118383	0.0241355	7.3872e-07	24.0584
rs62435498	C	A	7	1794263	0.181521	0.0400608	7.4583e-06	20.5312
rs736744	T	C	9	87514407	-0.105642	0.0200648	1.49417e-07	27.7207
rs7993559	A	C	13	23443627	-0.0921059	0.0201114	5.03733e-06	20.9744
rs80330081	A	C	4	67427392	-0.18756	0.0423688	6.64003e-06	19.5969
rs934049	G	A	2	16056779	0.109751	0.0238636	4.21143e-06	21.1517
rs111966731	T	C	15	93941937	0.204031	0.0445746	4.56321e-06	20.9516
rs11246212	C	T	11	610277	-0.13607	0.0291797	4.50837e-06	21.7452
rs12002250	A	C	9	19682558	0.196145	0.044523	5.53197e-06	19.4082
rs1569853	T	C	6	38550301	-0.140043	0.0281704	7.45178e-07	24.7136
rs17138946	G	T	16	5984558	-0.189444	0.0430248	8.09003e-06	19.3876
rs36057338	G	T	4	189935314	0.181604	0.0398742	6.25792e-06	20.7428
rs4428215	G	A	3	171947435	0.12561	0.0230053	4.87933e-08	29.8121
rs561239	A	G	12	18793583	0.105525	0.0236769	7.19383e-06	19.8637
rs6000536	C	T	22	37421469	-0.118383	0.0241355	7.3872e-07	24.0584
rs62435498	C	A	7	1794263	0.181521	0.0400608	7.4583e-06	20.5312
rs736744	T	C	9	87514407	-0.105642	0.0200648	1.49417e-07	27.7207
rs7993559	A	C	13	23443627	-0.0921059	0.0201114	5.03733e-06	20.9744
rs80330081	A	C	4	67427392	-0.18756	0.0423688	6.64003e-06	19.5969
rs934049	G	A	2	16056779	0.109751	0.0238636	4.21143e-06	21.1517
rs10965428	C	A	9	22718481	-0.119902	0.0258219	4.29151e-06	21.5614
rs111582866	G	A	16	48742489	-0.113957	0.0256403	7.06627e-06	19.7531
rs12050685	A	G	15	73477482	-0.0670948	0.015239	9.18523e-06	19.385
rs16970009	A	G	17	32862601	0.187381	0.0429572	7.31526e-06	19.0274
rs4822728	T	C	22	26891808	0.0685479	0.0149032	4.71846e-06	21.1558
rs6972479	A	G	7	116918060	-0.0781862	0.0175366	7.74819e-06	19.8779
rs72756943	G	A	5	26531908	0.13988	0.0303029	3.3522e-06	21.308
rs73139353	A	C	3	97972214	-0.222573	0.0484634	8.71325e-06	21.092
rs76022354	C	T	10	94306385	0.24289	0.0500406	1.82856e-06	23.5599
rs78909003	T	C	9	105650242	-0.241159	0.0498372	2.04894e-06	23.4153
rs9382510	C	T	6	55448491	-0.0881865	0.0169965	2.476e-07	26.9206
rs9895850	T	C	17	64535013	-0.176406	0.041017	9.0826e-06	18.4969
rs9938097	C	T	16	84977389	0.0710386	0.0158024	8.22602e-06	20.2089
rs10965428	C	A	9	22718481	-0.119902	0.0258219	4.29151e-06	21.5614
rs111582866	G	A	16	48742489	-0.113957	0.0256403	7.06627e-06	19.7531
rs12050685	A	G	15	73477482	-0.0670948	0.015239	9.18523e-06	19.385
rs16970009	A	G	17	32862601	0.187381	0.0429572	7.31526e-06	19.0274
rs4822728	T	C	22	26891808	0.0685479	0.0149032	4.71846e-06	21.1558
rs6972479	A	G	7	116918060	-0.0781862	0.0175366	7.74819e-06	19.8779
rs72756943	G	A	5	26531908	0.13988	0.0303029	3.3522e-06	21.308
rs73139353	A	C	3	97972214	-0.222573	0.0484634	8.71325e-06	21.092
rs76022354	C	T	10	94306385	0.24289	0.0500406	1.82856e-06	23.5599
rs78909003	T	C	9	105650242	-0.241159	0.0498372	2.04894e-06	23.4153
rs9382510	C	T	6	55448491	-0.0881865	0.0169965	2.476e-07	26.9206
rs9895850	T	C	17	64535013	-0.176406	0.041017	9.0826e-06	18.4969
rs9938097	C	T	16	84977389	0.0710386	0.0158024	8.22602e-06	20.2089
rs10965428	C	A	9	22718481	-0.119902	0.0258219	4.29151e-06	21.5614
rs111582866	G	A	16	48742489	-0.113957	0.0256403	7.06627e-06	19.7531
rs12050685	A	G	15	73477482	-0.0670948	0.015239	9.18523e-06	19.385
rs16970009	A	G	17	32862601	0.187381	0.0429572	7.31526e-06	19.0274
rs4822728	T	C	22	26891808	0.0685479	0.0149032	4.71846e-06	21.1558
rs6972479	A	G	7	116918060	-0.0781862	0.0175366	7.74819e-06	19.8779
rs72756943	G	A	5	26531908	0.13988	0.0303029	3.3522e-06	21.308
rs73139353	A	C	3	97972214	-0.222573	0.0484634	8.71325e-06	21.092
rs76022354	C	T	10	94306385	0.24289	0.0500406	1.82856e-06	23.5599
rs78909003	T	C	9	105650242	-0.241159	0.0498372	2.04894e-06	23.4153
rs9382510	C	T	6	55448491	-0.0881865	0.0169965	2.476e-07	26.9206
rs9895850	T	C	17	64535013	-0.176406	0.041017	9.0826e-06	18.4969
rs9938097	C	T	16	84977389	0.0710386	0.0158024	8.22602e-06	20.2089
rs117452796	A	G	9	9423378	-0.257982	0.0549569	3.15297e-06	22.0361
rs12144792	C	T	1	27418225	0.064399	0.0141246	5.82237e-06	20.7877
rs12634826	T	G	3	182984048	-0.0739885	0.0150931	1.01109e-06	24.031
rs12992764	T	G	2	188895743	0.0684213	0.0141137	1.46157e-06	23.5018
rs150600492	A	C	10	129175962	0.135774	0.0289757	2.31308e-06	21.9566
rs35703006	G	T	8	28614217	0.0812655	0.0164355	4.94778e-07	24.4482
rs4990837	G	A	8	3580757	-0.0910387	0.0185869	1.74193e-06	23.9904
rs75430375	C	T	5	89252884	-0.147941	0.0317498	3.40847e-06	21.7118
rs75898026	A	G	13	113561082	-0.0821779	0.0173541	2.02209e-06	22.4236
rs117452796	A	G	9	9423378	-0.257982	0.0549569	3.15297e-06	22.0361
rs12144792	C	T	1	27418225	0.064399	0.0141246	5.82237e-06	20.7877
rs12634826	T	G	3	182984048	-0.0739885	0.0150931	1.01109e-06	24.031
rs12992764	T	G	2	188895743	0.0684213	0.0141137	1.46157e-06	23.5018
rs150600492	A	C	10	129175962	0.135774	0.0289757	2.31308e-06	21.9566
rs35703006	G	T	8	28614217	0.0812655	0.0164355	4.94778e-07	24.4482
rs4990837	G	A	8	3580757	-0.0910387	0.0185869	1.74193e-06	23.9904
rs75430375	C	T	5	89252884	-0.147941	0.0317498	3.40847e-06	21.7118
rs75898026	A	G	13	113561082	-0.0821779	0.0173541	2.02209e-06	22.4236
rs117452796	A	G	9	9423378	-0.257982	0.0549569	3.15297e-06	22.0361
rs12144792	C	T	1	27418225	0.064399	0.0141246	5.82237e-06	20.7877
rs12634826	T	G	3	182984048	-0.0739885	0.0150931	1.01109e-06	24.031
rs12992764	T	G	2	188895743	0.0684213	0.0141137	1.46157e-06	23.5018
rs150600492	A	C	10	129175962	0.135774	0.0289757	2.31308e-06	21.9566
rs35703006	G	T	8	28614217	0.0812655	0.0164355	4.94778e-07	24.4482
rs4990837	G	A	8	3580757	-0.0910387	0.0185869	1.74193e-06	23.9904
rs75430375	C	T	5	89252884	-0.147941	0.0317498	3.40847e-06	21.7118
rs75898026	A	G	13	113561082	-0.0821779	0.0173541	2.02209e-06	22.4236
rs10805326	A	G	4	14324623	-0.0566637	0.012276	4.03395e-06	21.3057
rs117020988	C	T	7	46710977	0.182411	0.0372126	1.02795e-06	24.0282
rs12377846	C	A	9	16786784	-0.252	0.0511627	7.26256e-07	24.2602
rs12986312	T	G	19	17414138	0.0571818	0.0125947	5.76713e-06	20.6129
rs1467258	G	A	17	38216487	0.072584	0.0162321	7.89805e-06	19.9955
rs1520207	T	C	3	151781175	-0.0525658	0.0112476	3.16548e-06	21.8417
rs4692811	C	T	4	171180190	0.0642075	0.0126913	4.21124e-07	25.5952
rs59865771	C	T	16	89246670	-0.0573764	0.0127192	7.69024e-06	20.3492
rs61841503	G	A	10	17019559	0.0919658	0.0161331	9.80122e-09	32.495
rs6721459	G	A	2	67852836	-0.0509823	0.0111975	5.07762e-06	20.7299
rs76982728	T	C	7	44312824	0.124203	0.0266923	3.24056e-06	21.6517
rs77540684	T	G	10	14650535	0.106725	0.0245638	8.13711e-06	18.8774
rs9573937	A	G	13	77351196	-0.0693637	0.0142907	1.70589e-06	23.559
rs10805326	A	G	4	14324623	-0.0566637	0.012276	4.03395e-06	21.3057
rs117020988	C	T	7	46710977	0.182411	0.0372126	1.02795e-06	24.0282
rs12377846	C	A	9	16786784	-0.252	0.0511627	7.26256e-07	24.2602
rs12986312	T	G	19	17414138	0.0571818	0.0125947	5.76713e-06	20.6129
rs1467258	G	A	17	38216487	0.072584	0.0162321	7.89805e-06	19.9955
rs1520207	T	C	3	151781175	-0.0525658	0.0112476	3.16548e-06	21.8417
rs4692811	C	T	4	171180190	0.0642075	0.0126913	4.21124e-07	25.5952
rs59865771	C	T	16	89246670	-0.0573764	0.0127192	7.69024e-06	20.3492
rs61841503	G	A	10	17019559	0.0919658	0.0161331	9.80122e-09	32.495
rs6721459	G	A	2	67852836	-0.0509823	0.0111975	5.07762e-06	20.7299
rs76982728	T	C	7	44312824	0.124203	0.0266923	3.24056e-06	21.6517
rs77540684	T	G	10	14650535	0.106725	0.0245638	8.13711e-06	18.8774
rs9573937	A	G	13	77351196	-0.0693637	0.0142907	1.70589e-06	23.559
rs10805326	A	G	4	14324623	-0.0566637	0.012276	4.03395e-06	21.3057
rs117020988	C	T	7	46710977	0.182411	0.0372126	1.02795e-06	24.0282
rs12377846	C	A	9	16786784	-0.252	0.0511627	7.26256e-07	24.2602
rs12986312	T	G	19	17414138	0.0571818	0.0125947	5.76713e-06	20.6129
rs1467258	G	A	17	38216487	0.072584	0.0162321	7.89805e-06	19.9955
rs1520207	T	C	3	151781175	-0.0525658	0.0112476	3.16548e-06	21.8417
rs4692811	C	T	4	171180190	0.0642075	0.0126913	4.21124e-07	25.5952
rs59865771	C	T	16	89246670	-0.0573764	0.0127192	7.69024e-06	20.3492
rs61841503	G	A	10	17019559	0.0919658	0.0161331	9.80122e-09	32.495
rs6721459	G	A	2	67852836	-0.0509823	0.0111975	5.07762e-06	20.7299
rs76982728	T	C	7	44312824	0.124203	0.0266923	3.24056e-06	21.6517
rs77540684	T	G	10	14650535	0.106725	0.0245638	8.13711e-06	18.8774
rs9573937	A	G	13	77351196	-0.0693637	0.0142907	1.70589e-06	23.559
rs10762312	A	G	10	71571863	0.052368	0.0118814	8.70362e-06	19.4266
rs10858364	G	T	9	138076081	0.055316	0.012085	4.31062e-06	20.9512
rs17065783	A	G	3	62035586	-0.059133	0.0122235	1.79349e-06	23.4028
rs1980561	A	G	14	63386516	-0.0485289	0.0109284	8.9454e-06	19.7191
rs35233670	T	C	17	63750903	-0.0473576	0.010602	7.90988e-06	19.9528
rs35961441	A	C	1	240929774	0.0915257	0.0207306	8.37394e-06	19.4923
rs6953849	A	G	7	69251692	0.0718149	0.0150724	2.44478e-06	22.702
rs7330827	T	C	13	23531802	-0.103842	0.0237355	8.04896e-06	19.1403
rs864093	A	C	4	149825977	-0.0527939	0.0117499	9.59798e-06	20.1883
rs10762312	A	G	10	71571863	0.052368	0.0118814	8.70362e-06	19.4266
rs10858364	G	T	9	138076081	0.055316	0.012085	4.31062e-06	20.9512
rs17065783	A	G	3	62035586	-0.059133	0.0122235	1.79349e-06	23.4028
rs1980561	A	G	14	63386516	-0.0485289	0.0109284	8.9454e-06	19.7191
rs35233670	T	C	17	63750903	-0.0473576	0.010602	7.90988e-06	19.9528
rs35961441	A	C	1	240929774	0.0915257	0.0207306	8.37394e-06	19.4923
rs6953849	A	G	7	69251692	0.0718149	0.0150724	2.44478e-06	22.702
rs7330827	T	C	13	23531802	-0.103842	0.0237355	8.04896e-06	19.1403
rs864093	A	C	4	149825977	-0.0527939	0.0117499	9.59798e-06	20.1883
rs10762312	A	G	10	71571863	0.052368	0.0118814	8.70362e-06	19.4266
rs10858364	G	T	9	138076081	0.055316	0.012085	4.31062e-06	20.9512
rs17065783	A	G	3	62035586	-0.059133	0.0122235	1.79349e-06	23.4028
rs1980561	A	G	14	63386516	-0.0485289	0.0109284	8.9454e-06	19.7191
rs35233670	T	C	17	63750903	-0.0473576	0.010602	7.90988e-06	19.9528
rs35961441	A	C	1	240929774	0.0915257	0.0207306	8.37394e-06	19.4923
rs6953849	A	G	7	69251692	0.0718149	0.0150724	2.44478e-06	22.702
rs7330827	T	C	13	23531802	-0.103842	0.0237355	8.04896e-06	19.1403
rs864093	A	C	4	149825977	-0.0527939	0.0117499	9.59798e-06	20.1883
rs12118202	T	C	1	210681370	-0.0751986	0.0147265	5.5423e-07	26.0748
rs13069367	A	C	3	71801830	-0.0539768	0.0119687	7.39486e-06	20.3386
rs148376875	T	G	3	170126707	0.084515	0.0179163	2.08027e-06	22.2521
rs2206482	T	G	20	9771109	-0.0569105	0.0117486	1.30377e-06	23.4646
rs2278540	G	A	3	32408916	0.0554249	0.0123265	8.43587e-06	20.2176
rs34660375	A	G	5	180283881	-0.0805894	0.0178291	7.40321e-06	20.4313
rs3758087	C	T	8	23714609	-0.0564199	0.0124655	8.60578e-06	20.4854
rs3860225	A	G	1	111161677	0.083936	0.0167936	5.4968e-07	24.9809
rs4493272	T	C	2	118910912	-0.0604992	0.0118027	3.02315e-07	26.2746
rs4685827	T	C	3	4864877	-0.0679529	0.0145407	2.77192e-06	21.8396
rs7252711	G	A	19	17460999	0.0740876	0.0161926	5.56583e-06	20.9343
rs7975087	C	A	12	21404832	-0.0601448	0.0135454	7.59451e-06	19.7157
rs912860	A	G	14	33706908	0.229046	0.0483124	9.29929e-07	22.4765
rs9586501	G	A	13	105075823	0.0592681	0.0127329	2.58988e-06	21.6664
rs9958960	G	A	18	63018983	-0.0914807	0.0173611	1.06324e-07	27.7654
rs12118202	T	C	1	210681370	-0.0751986	0.0147265	5.5423e-07	26.0748
rs13069367	A	C	3	71801830	-0.0539768	0.0119687	7.39486e-06	20.3386
rs148376875	T	G	3	170126707	0.084515	0.0179163	2.08027e-06	22.2521
rs2206482	T	G	20	9771109	-0.0569105	0.0117486	1.30377e-06	23.4646
rs2278540	G	A	3	32408916	0.0554249	0.0123265	8.43587e-06	20.2176
rs34660375	A	G	5	180283881	-0.0805894	0.0178291	7.40321e-06	20.4313
rs3758087	C	T	8	23714609	-0.0564199	0.0124655	8.60578e-06	20.4854
rs3860225	A	G	1	111161677	0.083936	0.0167936	5.4968e-07	24.9809
rs4493272	T	C	2	118910912	-0.0604992	0.0118027	3.02315e-07	26.2746
rs4685827	T	C	3	4864877	-0.0679529	0.0145407	2.77192e-06	21.8396
rs7252711	G	A	19	17460999	0.0740876	0.0161926	5.56583e-06	20.9343
rs7975087	C	A	12	21404832	-0.0601448	0.0135454	7.59451e-06	19.7157
rs912860	A	G	14	33706908	0.229046	0.0483124	9.29929e-07	22.4765
rs9586501	G	A	13	105075823	0.0592681	0.0127329	2.58988e-06	21.6664
rs9958960	G	A	18	63018983	-0.0914807	0.0173611	1.06324e-07	27.7654
rs12118202	T	C	1	210681370	-0.0751986	0.0147265	5.5423e-07	26.0748
rs13069367	A	C	3	71801830	-0.0539768	0.0119687	7.39486e-06	20.3386
rs148376875	T	G	3	170126707	0.084515	0.0179163	2.08027e-06	22.2521
rs2206482	T	G	20	9771109	-0.0569105	0.0117486	1.30377e-06	23.4646
rs2278540	G	A	3	32408916	0.0554249	0.0123265	8.43587e-06	20.2176
rs34660375	A	G	5	180283881	-0.0805894	0.0178291	7.40321e-06	20.4313
rs3758087	C	T	8	23714609	-0.0564199	0.0124655	8.60578e-06	20.4854
rs3860225	A	G	1	111161677	0.083936	0.0167936	5.4968e-07	24.9809
rs4493272	T	C	2	118910912	-0.0604992	0.0118027	3.02315e-07	26.2746
rs4685827	T	C	3	4864877	-0.0679529	0.0145407	2.77192e-06	21.8396
rs7252711	G	A	19	17460999	0.0740876	0.0161926	5.56583e-06	20.9343
rs7975087	C	A	12	21404832	-0.0601448	0.0135454	7.59451e-06	19.7157
rs912860	A	G	14	33706908	0.229046	0.0483124	9.29929e-07	22.4765
rs9586501	G	A	13	105075823	0.0592681	0.0127329	2.58988e-06	21.6664
rs9958960	G	A	18	63018983	-0.0914807	0.0173611	1.06324e-07	27.7654
rs1035406	G	A	5	119372737	-0.11354	0.0250863	5.84454e-06	20.4845
rs11591293	G	T	10	113419797	0.0743184	0.0158724	2.67147e-06	21.9234
rs13336560	C	T	16	88554243	-0.0701719	0.0158061	9.17339e-06	19.7096
rs1549633	A	C	5	27945645	0.0999312	0.0218634	4.70392e-06	20.8914
rs1923415	A	G	6	89268715	-0.0999238	0.0227326	9.63696e-06	19.3214
rs3754624	C	T	2	225633812	0.0971389	0.0200064	1.71479e-06	23.5748
rs4278423	T	C	10	2670553	0.107529	0.0235725	3.12018e-06	20.8085
rs55876211	C	T	3	84471266	-0.0911851	0.0196395	2.86682e-06	21.5569
rs61933850	G	A	12	73139398	0.164808	0.0360647	7.22587e-06	20.883
rs6679026	T	C	1	78619512	0.111984	0.0251088	9.94672e-06	19.8912
rs7001029	C	T	8	131958403	0.117366	0.0261324	5.34749e-06	20.1709
rs72714493	A	G	1	92206218	0.0816858	0.0180791	7.3492e-06	20.4145
rs74354280	C	T	4	134192918	-0.0911896	0.0204907	6.67298e-06	19.8051
rs76784716	A	G	2	169033340	0.136049	0.0285767	1.48988e-06	22.6656
rs9813022	A	G	3	13726736	-0.0842444	0.0163583	2.53122e-07	26.522
rs1035406	G	A	5	119372737	-0.11354	0.0250863	5.84454e-06	20.4845
rs11591293	G	T	10	113419797	0.0743184	0.0158724	2.67147e-06	21.9234
rs13336560	C	T	16	88554243	-0.0701719	0.0158061	9.17339e-06	19.7096
rs1549633	A	C	5	27945645	0.0999312	0.0218634	4.70392e-06	20.8914
rs1923415	A	G	6	89268715	-0.0999238	0.0227326	9.63696e-06	19.3214
rs3754624	C	T	2	225633812	0.0971389	0.0200064	1.71479e-06	23.5748
rs4278423	T	C	10	2670553	0.107529	0.0235725	3.12018e-06	20.8085
rs55876211	C	T	3	84471266	-0.0911851	0.0196395	2.86682e-06	21.5569
rs61933850	G	A	12	73139398	0.164808	0.0360647	7.22587e-06	20.883
rs6679026	T	C	1	78619512	0.111984	0.0251088	9.94672e-06	19.8912
rs7001029	C	T	8	131958403	0.117366	0.0261324	5.34749e-06	20.1709
rs72714493	A	G	1	92206218	0.0816858	0.0180791	7.3492e-06	20.4145
rs74354280	C	T	4	134192918	-0.0911896	0.0204907	6.67298e-06	19.8051
rs76784716	A	G	2	169033340	0.136049	0.0285767	1.48988e-06	22.6656
rs9813022	A	G	3	13726736	-0.0842444	0.0163583	2.53122e-07	26.522
rs1035406	G	A	5	119372737	-0.11354	0.0250863	5.84454e-06	20.4845
rs11591293	G	T	10	113419797	0.0743184	0.0158724	2.67147e-06	21.9234
rs13336560	C	T	16	88554243	-0.0701719	0.0158061	9.17339e-06	19.7096
rs1549633	A	C	5	27945645	0.0999312	0.0218634	4.70392e-06	20.8914
rs1923415	A	G	6	89268715	-0.0999238	0.0227326	9.63696e-06	19.3214
rs3754624	C	T	2	225633812	0.0971389	0.0200064	1.71479e-06	23.5748
rs4278423	T	C	10	2670553	0.107529	0.0235725	3.12018e-06	20.8085
rs55876211	C	T	3	84471266	-0.0911851	0.0196395	2.86682e-06	21.5569
rs61933850	G	A	12	73139398	0.164808	0.0360647	7.22587e-06	20.883
rs6679026	T	C	1	78619512	0.111984	0.0251088	9.94672e-06	19.8912
rs7001029	C	T	8	131958403	0.117366	0.0261324	5.34749e-06	20.1709
rs72714493	A	G	1	92206218	0.0816858	0.0180791	7.3492e-06	20.4145
rs74354280	C	T	4	134192918	-0.0911896	0.0204907	6.67298e-06	19.8051
rs76784716	A	G	2	169033340	0.136049	0.0285767	1.48988e-06	22.6656
rs9813022	A	G	3	13726736	-0.0842444	0.0163583	2.53122e-07	26.522
rs10217435	C	T	9	86052655	-0.0883756	0.0197506	6.50759e-06	20.0218
rs10832801	A	C	11	17589129	-0.0534763	0.0122666	7.50412e-06	19.0053
rs1939881	G	A	11	95304834	-0.105589	0.0206213	5.64378e-07	26.2183
rs2447496	A	G	8	99188924	0.0549203	0.0121904	6.08611e-06	20.2969
rs2833282	G	A	21	32496710	0.0711137	0.0156966	4.31102e-06	20.5256
rs36021379	A	G	21	28515912	-0.0656005	0.0144903	7.19515e-06	20.4955
rs4264350	T	C	15	71658642	-0.0526393	0.0108555	1.34831e-06	23.5137
rs59663348	G	A	18	4069710	0.0570915	0.0125048	6.12238e-06	20.8444
rs62532512	A	C	9	14158854	0.0504257	0.0107399	2.76427e-06	22.0447
rs6744030	C	T	2	174257127	0.0696747	0.0157103	9.31515e-06	19.669
rs6837275	A	G	4	187842232	0.0570355	0.011887	1.447e-06	23.0222
rs74474130	T	G	14	90270821	0.137747	0.0295688	3.61377e-06	21.7019
rs77885767	C	T	14	21548634	-0.156209	0.0336482	2.84695e-06	21.552
rs9389714	C	T	6	100244667	-0.0636841	0.0143416	8.79063e-06	19.7182
rs9578457	G	A	13	22867356	-0.141478	0.0315848	3.99448e-06	20.0642
rs9603208	G	T	13	38044689	0.0821173	0.0159596	1.91801e-07	26.4744
rs10217435	C	T	9	86052655	-0.0883756	0.0197506	6.50759e-06	20.0218
rs10832801	A	C	11	17589129	-0.0534763	0.0122666	7.50412e-06	19.0053
rs1939881	G	A	11	95304834	-0.105589	0.0206213	5.64378e-07	26.2183
rs2447496	A	G	8	99188924	0.0549203	0.0121904	6.08611e-06	20.2969
rs2833282	G	A	21	32496710	0.0711137	0.0156966	4.31102e-06	20.5256
rs36021379	A	G	21	28515912	-0.0656005	0.0144903	7.19515e-06	20.4955
rs4264350	T	C	15	71658642	-0.0526393	0.0108555	1.34831e-06	23.5137
rs59663348	G	A	18	4069710	0.0570915	0.0125048	6.12238e-06	20.8444
rs62532512	A	C	9	14158854	0.0504257	0.0107399	2.76427e-06	22.0447
rs6744030	C	T	2	174257127	0.0696747	0.0157103	9.31515e-06	19.669
rs6837275	A	G	4	187842232	0.0570355	0.011887	1.447e-06	23.0222
rs74474130	T	G	14	90270821	0.137747	0.0295688	3.61377e-06	21.7019
rs77885767	C	T	14	21548634	-0.156209	0.0336482	2.84695e-06	21.552
rs9389714	C	T	6	100244667	-0.0636841	0.0143416	8.79063e-06	19.7182
rs9578457	G	A	13	22867356	-0.141478	0.0315848	3.99448e-06	20.0642
rs9603208	G	T	13	38044689	0.0821173	0.0159596	1.91801e-07	26.4744
rs10217435	C	T	9	86052655	-0.0883756	0.0197506	6.50759e-06	20.0218
rs10832801	A	C	11	17589129	-0.0534763	0.0122666	7.50412e-06	19.0053
rs1939881	G	A	11	95304834	-0.105589	0.0206213	5.64378e-07	26.2183
rs2447496	A	G	8	99188924	0.0549203	0.0121904	6.08611e-06	20.2969
rs2833282	G	A	21	32496710	0.0711137	0.0156966	4.31102e-06	20.5256
rs36021379	A	G	21	28515912	-0.0656005	0.0144903	7.19515e-06	20.4955
rs4264350	T	C	15	71658642	-0.0526393	0.0108555	1.34831e-06	23.5137
rs59663348	G	A	18	4069710	0.0570915	0.0125048	6.12238e-06	20.8444
rs62532512	A	C	9	14158854	0.0504257	0.0107399	2.76427e-06	22.0447
rs6744030	C	T	2	174257127	0.0696747	0.0157103	9.31515e-06	19.669
rs6837275	A	G	4	187842232	0.0570355	0.011887	1.447e-06	23.0222
rs74474130	T	G	14	90270821	0.137747	0.0295688	3.61377e-06	21.7019
rs77885767	C	T	14	21548634	-0.156209	0.0336482	2.84695e-06	21.552
rs9389714	C	T	6	100244667	-0.0636841	0.0143416	8.79063e-06	19.7182
rs9578457	G	A	13	22867356	-0.141478	0.0315848	3.99448e-06	20.0642
rs9603208	G	T	13	38044689	0.0821173	0.0159596	1.91801e-07	26.4744
rs10093275	T	C	8	69732887	-0.0534595	0.011677	5.35229e-06	20.9598
rs10166469	C	T	2	29829167	0.053336	0.0120209	8.52158e-06	19.6864
rs1612733	T	C	1	107661606	0.108708	0.0238006	4.22435e-06	20.8616
rs17376049	T	C	1	61425267	0.0848534	0.0172114	7.29625e-07	24.3056
rs2113833	C	T	2	218216801	-0.169146	0.0355009	1.14464e-06	22.701
rs3009418	A	C	1	147744468	-0.0927607	0.0210123	8.6902e-06	19.4886
rs55793120	T	C	12	47384118	0.13822	0.0266152	1.44338e-07	26.9701
rs56199908	T	C	9	2801371	-0.199327	0.0410444	1.66414e-06	23.5844
rs76724913	T	G	1	24473669	0.0901053	0.0203104	9.60484e-06	19.6818
rs10093275	T	C	8	69732887	-0.0534595	0.011677	5.35229e-06	20.9598
rs10166469	C	T	2	29829167	0.053336	0.0120209	8.52158e-06	19.6864
rs1612733	T	C	1	107661606	0.108708	0.0238006	4.22435e-06	20.8616
rs17376049	T	C	1	61425267	0.0848534	0.0172114	7.29625e-07	24.3056
rs2113833	C	T	2	218216801	-0.169146	0.0355009	1.14464e-06	22.701
rs3009418	A	C	1	147744468	-0.0927607	0.0210123	8.6902e-06	19.4886
rs55793120	T	C	12	47384118	0.13822	0.0266152	1.44338e-07	26.9701
rs56199908	T	C	9	2801371	-0.199327	0.0410444	1.66414e-06	23.5844
rs76724913	T	G	1	24473669	0.0901053	0.0203104	9.60484e-06	19.6818
rs10093275	T	C	8	69732887	-0.0534595	0.011677	5.35229e-06	20.9598
rs10166469	C	T	2	29829167	0.053336	0.0120209	8.52158e-06	19.6864
rs1612733	T	C	1	107661606	0.108708	0.0238006	4.22435e-06	20.8616
rs17376049	T	C	1	61425267	0.0848534	0.0172114	7.29625e-07	24.3056
rs2113833	C	T	2	218216801	-0.169146	0.0355009	1.14464e-06	22.701
rs3009418	A	C	1	147744468	-0.0927607	0.0210123	8.6902e-06	19.4886
rs55793120	T	C	12	47384118	0.13822	0.0266152	1.44338e-07	26.9701
rs56199908	T	C	9	2801371	-0.199327	0.0410444	1.66414e-06	23.5844
rs76724913	T	G	1	24473669	0.0901053	0.0203104	9.60484e-06	19.6818
rs10028567	C	T	4	53657577	-0.0934027	0.0190343	3.72495e-06	24.0794
rs11110281	T	C	12	100584014	-0.130554	0.0225943	1.40136e-08	33.3874
rs16950051	A	G	12	120729505	0.107008	0.0236973	5.33814e-06	20.3908
rs2370083	G	T	14	97526750	-0.0842751	0.0184509	4.25667e-06	20.8624
rs2952251	G	A	8	10143164	0.0639298	0.0126525	3.72237e-07	25.5302
rs35344081	G	A	16	991253	0.0609349	0.0129703	2.63846e-06	22.0715
rs57646748	G	A	4	37452858	-0.088021	0.019876	7.88352e-06	19.6117
rs6806351	T	C	3	132058723	-0.0619209	0.0135744	6.93793e-06	20.8081
rs77968078	G	A	1	240441766	-0.0993013	0.0224788	7.93341e-06	19.5148
rs7916711	A	G	10	28588269	0.0959639	0.021545	6.32732e-06	19.8391
rs957755	T	G	7	46778653	-0.0642449	0.0142702	7.41515e-06	20.2683
rs10028567	C	T	4	53657577	-0.0934027	0.0190343	3.72495e-06	24.0794
rs11110281	T	C	12	100584014	-0.130554	0.0225943	1.40136e-08	33.3874
rs16950051	A	G	12	120729505	0.107008	0.0236973	5.33814e-06	20.3908
rs2370083	G	T	14	97526750	-0.0842751	0.0184509	4.25667e-06	20.8624
rs2952251	G	A	8	10143164	0.0639298	0.0126525	3.72237e-07	25.5302
rs35344081	G	A	16	991253	0.0609349	0.0129703	2.63846e-06	22.0715
rs57646748	G	A	4	37452858	-0.088021	0.019876	7.88352e-06	19.6117
rs6806351	T	C	3	132058723	-0.0619209	0.0135744	6.93793e-06	20.8081
rs77968078	G	A	1	240441766	-0.0993013	0.0224788	7.93341e-06	19.5148
rs7916711	A	G	10	28588269	0.0959639	0.021545	6.32732e-06	19.8391
rs957755	T	G	7	46778653	-0.0642449	0.0142702	7.41515e-06	20.2683
rs10028567	C	T	4	53657577	-0.0934027	0.0190343	3.72495e-06	24.0794
rs11110281	T	C	12	100584014	-0.130554	0.0225943	1.40136e-08	33.3874
rs16950051	A	G	12	120729505	0.107008	0.0236973	5.33814e-06	20.3908
rs2370083	G	T	14	97526750	-0.0842751	0.0184509	4.25667e-06	20.8624
rs2952251	G	A	8	10143164	0.0639298	0.0126525	3.72237e-07	25.5302
rs35344081	G	A	16	991253	0.0609349	0.0129703	2.63846e-06	22.0715
rs57646748	G	A	4	37452858	-0.088021	0.019876	7.88352e-06	19.6117
rs6806351	T	C	3	132058723	-0.0619209	0.0135744	6.93793e-06	20.8081
rs77968078	G	A	1	240441766	-0.0993013	0.0224788	7.93341e-06	19.5148
rs7916711	A	G	10	28588269	0.0959639	0.021545	6.32732e-06	19.8391
rs957755	T	G	7	46778653	-0.0642449	0.0142702	7.41515e-06	20.2683
rs111810795	C	T	14	102897930	-0.0867108	0.0180573	1.72926e-06	23.059
rs114889439	A	G	13	61597625	-0.253809	0.0539169	6.19028e-06	22.1597
rs11700976	C	A	21	35576123	0.0503337	0.0113763	9.2538e-06	19.5756
rs12186441	G	A	5	132646303	0.208096	0.0453999	4.52856e-06	21.0096
rs12668619	A	G	7	21637810	0.055301	0.0117654	2.57365e-06	22.0929
rs12741784	C	T	1	50088819	-0.0621452	0.0119266	1.28493e-07	27.1508
rs1442060	A	G	4	46366067	0.0514024	0.0112125	4.50671e-06	21.0166
rs1693340	T	C	18	30208691	0.0818934	0.018245	9.25273e-06	20.147
rs2175069	G	A	4	23317124	0.0526752	0.0114886	4.63554e-06	21.0222
rs2561116	T	G	5	38348199	-0.083617	0.0187159	7.88515e-06	19.9603
rs2585520	G	T	13	78785141	-0.0904972	0.0200428	5.26926e-06	20.387
rs4263802	A	G	8	138319508	-0.050942	0.0114921	7.45006e-06	19.6496
rs4461038	G	A	15	78546996	0.0554965	0.0119467	3.73474e-06	21.5792
rs4797169	T	C	18	462180	0.0587799	0.0128297	4.49345e-06	20.9906
rs61264131	A	C	6	139188534	0.202367	0.0464388	6.74544e-06	18.9897
rs6692542	G	A	1	244391618	-0.0534397	0.0118254	8.67981e-06	20.4219
rs6909981	C	T	6	75534152	-0.0638696	0.0141765	5.47621e-06	20.2979
rs79535861	A	C	13	38326692	0.100666	0.0207016	1.57688e-06	23.646
rs9345168	A	C	6	92380922	-0.0509102	0.0113253	8.48887e-06	20.2074
rs111810795	C	T	14	102897930	-0.0867108	0.0180573	1.72926e-06	23.059
rs114889439	A	G	13	61597625	-0.253809	0.0539169	6.19028e-06	22.1597
rs11700976	C	A	21	35576123	0.0503337	0.0113763	9.2538e-06	19.5756
rs12186441	G	A	5	132646303	0.208096	0.0453999	4.52856e-06	21.0096
rs12668619	A	G	7	21637810	0.055301	0.0117654	2.57365e-06	22.0929
rs12741784	C	T	1	50088819	-0.0621452	0.0119266	1.28493e-07	27.1508
rs1442060	A	G	4	46366067	0.0514024	0.0112125	4.50671e-06	21.0166
rs1693340	T	C	18	30208691	0.0818934	0.018245	9.25273e-06	20.147
rs2175069	G	A	4	23317124	0.0526752	0.0114886	4.63554e-06	21.0222
rs2561116	T	G	5	38348199	-0.083617	0.0187159	7.88515e-06	19.9603
rs2585520	G	T	13	78785141	-0.0904972	0.0200428	5.26926e-06	20.387
rs4263802	A	G	8	138319508	-0.050942	0.0114921	7.45006e-06	19.6496
rs4461038	G	A	15	78546996	0.0554965	0.0119467	3.73474e-06	21.5792
rs4797169	T	C	18	462180	0.0587799	0.0128297	4.49345e-06	20.9906
rs61264131	A	C	6	139188534	0.202367	0.0464388	6.74544e-06	18.9897
rs6692542	G	A	1	244391618	-0.0534397	0.0118254	8.67981e-06	20.4219
rs6909981	C	T	6	75534152	-0.0638696	0.0141765	5.47621e-06	20.2979
rs79535861	A	C	13	38326692	0.100666	0.0207016	1.57688e-06	23.646
rs9345168	A	C	6	92380922	-0.0509102	0.0113253	8.48887e-06	20.2074
rs111810795	C	T	14	102897930	-0.0867108	0.0180573	1.72926e-06	23.059
rs114889439	A	G	13	61597625	-0.253809	0.0539169	6.19028e-06	22.1597
rs11700976	C	A	21	35576123	0.0503337	0.0113763	9.2538e-06	19.5756
rs12186441	G	A	5	132646303	0.208096	0.0453999	4.52856e-06	21.0096
rs12668619	A	G	7	21637810	0.055301	0.0117654	2.57365e-06	22.0929
rs12741784	C	T	1	50088819	-0.0621452	0.0119266	1.28493e-07	27.1508
rs1442060	A	G	4	46366067	0.0514024	0.0112125	4.50671e-06	21.0166
rs1693340	T	C	18	30208691	0.0818934	0.018245	9.25273e-06	20.147
rs2175069	G	A	4	23317124	0.0526752	0.0114886	4.63554e-06	21.0222
rs2561116	T	G	5	38348199	-0.083617	0.0187159	7.88515e-06	19.9603
rs2585520	G	T	13	78785141	-0.0904972	0.0200428	5.26926e-06	20.387
rs4263802	A	G	8	138319508	-0.050942	0.0114921	7.45006e-06	19.6496
rs4461038	G	A	15	78546996	0.0554965	0.0119467	3.73474e-06	21.5792
rs4797169	T	C	18	462180	0.0587799	0.0128297	4.49345e-06	20.9906
rs61264131	A	C	6	139188534	0.202367	0.0464388	6.74544e-06	18.9897
rs6692542	G	A	1	244391618	-0.0534397	0.0118254	8.67981e-06	20.4219
rs6909981	C	T	6	75534152	-0.0638696	0.0141765	5.47621e-06	20.2979
rs79535861	A	C	13	38326692	0.100666	0.0207016	1.57688e-06	23.646
rs9345168	A	C	6	92380922	-0.0509102	0.0113253	8.48887e-06	20.2074
rs111862613	T	C	12	130309670	0.0907065	0.0196746	3.7313e-06	21.2552
rs117107102	A	G	18	49473635	0.204683	0.0431572	2.91823e-06	22.4935
rs11729256	T	C	4	95027272	0.0749798	0.0150177	6.73085e-07	24.9277
rs12908520	G	A	15	97570657	0.0619104	0.0130946	2.15139e-06	22.3534
rs2602429	T	C	16	81063149	-0.0745516	0.0156195	2.69942e-06	22.7814
rs4242783	A	G	10	5064327	-0.0687992	0.0147694	2.75442e-06	21.6991
rs4936098	G	A	11	130280667	-0.0648691	0.0135928	1.1293e-06	22.775
rs61779207	G	A	1	41074472	-0.0758811	0.0167762	6.63025e-06	20.4588
rs74542928	T	C	4	100544188	0.112124	0.0236422	1.64611e-06	22.4917
rs9349825	A	G	6	56341481	-0.0704354	0.0147128	2.51287e-06	22.9188
rs941682	G	A	20	31867840	-0.0631526	0.0143767	9.5812e-06	19.2959
rs111862613	T	C	12	130309670	0.0907065	0.0196746	3.7313e-06	21.2552
rs117107102	A	G	18	49473635	0.204683	0.0431572	2.91823e-06	22.4935
rs11729256	T	C	4	95027272	0.0749798	0.0150177	6.73085e-07	24.9277
rs12908520	G	A	15	97570657	0.0619104	0.0130946	2.15139e-06	22.3534
rs2602429	T	C	16	81063149	-0.0745516	0.0156195	2.69942e-06	22.7814
rs4242783	A	G	10	5064327	-0.0687992	0.0147694	2.75442e-06	21.6991
rs4936098	G	A	11	130280667	-0.0648691	0.0135928	1.1293e-06	22.775
rs61779207	G	A	1	41074472	-0.0758811	0.0167762	6.63025e-06	20.4588
rs74542928	T	C	4	100544188	0.112124	0.0236422	1.64611e-06	22.4917
rs9349825	A	G	6	56341481	-0.0704354	0.0147128	2.51287e-06	22.9188
rs941682	G	A	20	31867840	-0.0631526	0.0143767	9.5812e-06	19.2959
rs111862613	T	C	12	130309670	0.0907065	0.0196746	3.7313e-06	21.2552
rs117107102	A	G	18	49473635	0.204683	0.0431572	2.91823e-06	22.4935
rs11729256	T	C	4	95027272	0.0749798	0.0150177	6.73085e-07	24.9277
rs12908520	G	A	15	97570657	0.0619104	0.0130946	2.15139e-06	22.3534
rs2602429	T	C	16	81063149	-0.0745516	0.0156195	2.69942e-06	22.7814
rs4242783	A	G	10	5064327	-0.0687992	0.0147694	2.75442e-06	21.6991
rs4936098	G	A	11	130280667	-0.0648691	0.0135928	1.1293e-06	22.775
rs61779207	G	A	1	41074472	-0.0758811	0.0167762	6.63025e-06	20.4588
rs74542928	T	C	4	100544188	0.112124	0.0236422	1.64611e-06	22.4917
rs9349825	A	G	6	56341481	-0.0704354	0.0147128	2.51287e-06	22.9188
rs941682	G	A	20	31867840	-0.0631526	0.0143767	9.5812e-06	19.2959
rs11671100	A	C	19	711637	-0.160034	0.0349472	4.08037e-06	20.9701
rs11764871	G	T	7	146808977	0.127099	0.025656	7.4929e-07	24.5418
rs2944282	T	C	7	57589803	-0.124197	0.0257026	1.56603e-06	23.349
rs34962571	A	C	12	131103256	-0.186945	0.0418412	6.24827e-06	19.9627
rs4396289	C	T	11	9316730	-0.152918	0.0288525	1.53784e-07	28.0899
rs61702987	T	C	2	31211657	0.145501	0.0300007	3.07921e-06	23.5217
rs62570196	C	T	9	111086170	-0.246101	0.0483077	2.69855e-07	25.9534
rs6545794	A	G	2	60484909	-0.197786	0.0410495	5.97008e-07	23.2154
rs67832247	C	T	2	2649472	-0.123489	0.0266695	3.23802e-06	21.4401
rs7077363	G	A	10	95286954	0.148942	0.0318366	2.83374e-06	21.8867
rs7314815	G	A	12	102525047	0.101088	0.0225594	6.40088e-06	20.0791
rs7627405	C	T	3	9968555	-0.134158	0.0301427	8.19426e-06	19.8093
rs11671100	A	C	19	711637	-0.160034	0.0349472	4.08037e-06	20.9701
rs11764871	G	T	7	146808977	0.127099	0.025656	7.4929e-07	24.5418
rs2944282	T	C	7	57589803	-0.124197	0.0257026	1.56603e-06	23.349
rs34962571	A	C	12	131103256	-0.186945	0.0418412	6.24827e-06	19.9627
rs4396289	C	T	11	9316730	-0.152918	0.0288525	1.53784e-07	28.0899
rs61702987	T	C	2	31211657	0.145501	0.0300007	3.07921e-06	23.5217
rs62570196	C	T	9	111086170	-0.246101	0.0483077	2.69855e-07	25.9534
rs6545794	A	G	2	60484909	-0.197786	0.0410495	5.97008e-07	23.2154
rs67832247	C	T	2	2649472	-0.123489	0.0266695	3.23802e-06	21.4401
rs7077363	G	A	10	95286954	0.148942	0.0318366	2.83374e-06	21.8867
rs7314815	G	A	12	102525047	0.101088	0.0225594	6.40088e-06	20.0791
rs7627405	C	T	3	9968555	-0.134158	0.0301427	8.19426e-06	19.8093
rs11671100	A	C	19	711637	-0.160034	0.0349472	4.08037e-06	20.9701
rs11764871	G	T	7	146808977	0.127099	0.025656	7.4929e-07	24.5418
rs2944282	T	C	7	57589803	-0.124197	0.0257026	1.56603e-06	23.349
rs34962571	A	C	12	131103256	-0.186945	0.0418412	6.24827e-06	19.9627
rs4396289	C	T	11	9316730	-0.152918	0.0288525	1.53784e-07	28.0899
rs61702987	T	C	2	31211657	0.145501	0.0300007	3.07921e-06	23.5217
rs62570196	C	T	9	111086170	-0.246101	0.0483077	2.69855e-07	25.9534
rs6545794	A	G	2	60484909	-0.197786	0.0410495	5.97008e-07	23.2154
rs67832247	C	T	2	2649472	-0.123489	0.0266695	3.23802e-06	21.4401
rs7077363	G	A	10	95286954	0.148942	0.0318366	2.83374e-06	21.8867
rs7314815	G	A	12	102525047	0.101088	0.0225594	6.40088e-06	20.0791
rs7627405	C	T	3	9968555	-0.134158	0.0301427	8.19426e-06	19.8093
rs2715439	T	C	15	99492313	-0.0746684	0.0164822	6.27004e-06	20.5231
rs34583783	G	T	6	67207371	0.126596	0.0268461	4.48528e-06	22.2371
rs35011108	A	G	6	133007480	0.232634	0.0512044	6.33826e-06	20.6411
rs4073240	G	A	6	169224781	0.0749687	0.0167368	7.94273e-06	20.0639
rs4146653	G	A	10	4782841	0.0985224	0.0214182	4.49645e-06	21.1594
rs71315246	A	G	3	101352439	-0.0969809	0.021925	9.82969e-06	19.5656
rs7915461	C	T	10	127532121	-0.18776	0.0401636	5.91984e-06	21.8545
rs2715439	T	C	15	99492313	-0.0746684	0.0164822	6.27004e-06	20.5231
rs34583783	G	T	6	67207371	0.126596	0.0268461	4.48528e-06	22.2371
rs35011108	A	G	6	133007480	0.232634	0.0512044	6.33826e-06	20.6411
rs4073240	G	A	6	169224781	0.0749687	0.0167368	7.94273e-06	20.0639
rs4146653	G	A	10	4782841	0.0985224	0.0214182	4.49645e-06	21.1594
rs71315246	A	G	3	101352439	-0.0969809	0.021925	9.82969e-06	19.5656
rs7915461	C	T	10	127532121	-0.18776	0.0401636	5.91984e-06	21.8545
rs2715439	T	C	15	99492313	-0.0746684	0.0164822	6.27004e-06	20.5231
rs34583783	G	T	6	67207371	0.126596	0.0268461	4.48528e-06	22.2371
rs35011108	A	G	6	133007480	0.232634	0.0512044	6.33826e-06	20.6411
rs4073240	G	A	6	169224781	0.0749687	0.0167368	7.94273e-06	20.0639
rs4146653	G	A	10	4782841	0.0985224	0.0214182	4.49645e-06	21.1594
rs71315246	A	G	3	101352439	-0.0969809	0.021925	9.82969e-06	19.5656
rs7915461	C	T	10	127532121	-0.18776	0.0401636	5.91984e-06	21.8545
rs11604400	C	T	11	98386085	-0.102524	0.0234834	9.74473e-06	19.0603
rs13231526	C	A	7	48844151	0.143237	0.0311654	4.8136e-06	21.1235
rs2717140	C	T	18	75009770	-0.119225	0.0251081	2.04593e-06	22.5479
rs55719207	G	A	3	105355971	-0.0699243	0.0158036	9.60506e-06	19.5769
rs6664405	T	C	1	69444163	-0.0953084	0.0210752	5.2342e-06	20.4512
rs7680684	T	C	4	171281359	0.083381	0.0168901	9.769e-07	24.3708
rs9490822	C	T	6	123909083	-0.0734512	0.0155789	2.54419e-06	22.2292
rs9915817	C	T	17	48864179	-0.0749219	0.016833	8.21675e-06	19.8105
rs11604400	C	T	11	98386085	-0.102524	0.0234834	9.74473e-06	19.0603
rs13231526	C	A	7	48844151	0.143237	0.0311654	4.8136e-06	21.1235
rs2717140	C	T	18	75009770	-0.119225	0.0251081	2.04593e-06	22.5479
rs55719207	G	A	3	105355971	-0.0699243	0.0158036	9.60506e-06	19.5769
rs6664405	T	C	1	69444163	-0.0953084	0.0210752	5.2342e-06	20.4512
rs7680684	T	C	4	171281359	0.083381	0.0168901	9.769e-07	24.3708
rs9490822	C	T	6	123909083	-0.0734512	0.0155789	2.54419e-06	22.2292
rs9915817	C	T	17	48864179	-0.0749219	0.016833	8.21675e-06	19.8105
rs11604400	C	T	11	98386085	-0.102524	0.0234834	9.74473e-06	19.0603
rs13231526	C	A	7	48844151	0.143237	0.0311654	4.8136e-06	21.1235
rs2717140	C	T	18	75009770	-0.119225	0.0251081	2.04593e-06	22.5479
rs55719207	G	A	3	105355971	-0.0699243	0.0158036	9.60506e-06	19.5769
rs6664405	T	C	1	69444163	-0.0953084	0.0210752	5.2342e-06	20.4512
rs7680684	T	C	4	171281359	0.083381	0.0168901	9.769e-07	24.3708
rs9490822	C	T	6	123909083	-0.0734512	0.0155789	2.54419e-06	22.2292
rs9915817	C	T	17	48864179	-0.0749219	0.016833	8.21675e-06	19.8105
rs111862613	T	C	12	130309670	0.0911199	0.0196748	3.39234e-06	21.4489
rs117107102	A	G	18	49473635	0.204406	0.0431629	3.01141e-06	22.4267
rs11729256	T	C	4	95027272	0.0750473	0.0150184	6.58385e-07	24.9702
rs12908520	G	A	15	97570657	0.061772	0.0130954	2.2648e-06	22.2508
rs2602429	T	C	16	81063149	-0.0745352	0.0156201	2.71569e-06	22.7696
rs4242783	A	G	10	5064327	-0.0685454	0.0147701	2.99799e-06	21.5372
rs4936098	G	A	11	130280667	-0.0649225	0.0135934	1.1036e-06	22.8105
rs61779207	G	A	1	41074472	-0.0760539	0.0167769	6.32121e-06	20.5504
rs74542928	T	C	4	100544188	0.112623	0.0236434	1.4802e-06	22.69
rs9349825	A	G	6	56341481	-0.0703407	0.0147133	2.59884e-06	22.8556
rs941682	G	A	20	31867840	-0.0632957	0.0143777	9.17128e-06	19.3807
rs111862613	T	C	12	130309670	0.0911199	0.0196748	3.39234e-06	21.4489
rs117107102	A	G	18	49473635	0.204406	0.0431629	3.01141e-06	22.4267
rs11729256	T	C	4	95027272	0.0750473	0.0150184	6.58385e-07	24.9702
rs12908520	G	A	15	97570657	0.061772	0.0130954	2.2648e-06	22.2508
rs2602429	T	C	16	81063149	-0.0745352	0.0156201	2.71569e-06	22.7696
rs4242783	A	G	10	5064327	-0.0685454	0.0147701	2.99799e-06	21.5372
rs4936098	G	A	11	130280667	-0.0649225	0.0135934	1.1036e-06	22.8105
rs61779207	G	A	1	41074472	-0.0760539	0.0167769	6.32121e-06	20.5504
rs74542928	T	C	4	100544188	0.112623	0.0236434	1.4802e-06	22.69
rs9349825	A	G	6	56341481	-0.0703407	0.0147133	2.59884e-06	22.8556
rs941682	G	A	20	31867840	-0.0632957	0.0143777	9.17128e-06	19.3807
rs111862613	T	C	12	130309670	0.0911199	0.0196748	3.39234e-06	21.4489
rs117107102	A	G	18	49473635	0.204406	0.0431629	3.01141e-06	22.4267
rs11729256	T	C	4	95027272	0.0750473	0.0150184	6.58385e-07	24.9702
rs12908520	G	A	15	97570657	0.061772	0.0130954	2.2648e-06	22.2508
rs2602429	T	C	16	81063149	-0.0745352	0.0156201	2.71569e-06	22.7696
rs4242783	A	G	10	5064327	-0.0685454	0.0147701	2.99799e-06	21.5372
rs4936098	G	A	11	130280667	-0.0649225	0.0135934	1.1036e-06	22.8105
rs61779207	G	A	1	41074472	-0.0760539	0.0167769	6.32121e-06	20.5504
rs74542928	T	C	4	100544188	0.112623	0.0236434	1.4802e-06	22.69
rs9349825	A	G	6	56341481	-0.0703407	0.0147133	2.59884e-06	22.8556
rs941682	G	A	20	31867840	-0.0632957	0.0143777	9.17128e-06	19.3807
rs1107244	G	A	13	38057357	0.0758558	0.0171182	3.59062e-06	19.6364
rs11769002	G	A	7	62443498	-0.0528793	0.0109389	1.44961e-06	23.3681
rs11958296	A	G	5	177755179	-0.0981222	0.0218272	9.29566e-06	20.2087
rs12990744	C	T	2	178000949	-0.0776618	0.0172986	8.20729e-06	20.1555
rs1689282	A	C	9	14080129	-0.0520061	0.0113942	5.27582e-06	20.8325
rs2290844	C	T	10	127787142	0.0813969	0.0191632	9.10144e-06	18.0418
rs2450745	A	C	8	144428720	-0.080524	0.0184702	7.11836e-06	19.0067
rs2875322	C	T	11	130887552	0.0580945	0.0131432	8.77708e-06	19.5374
rs34417064	A	G	17	52776479	-0.048202	0.0106868	7.00745e-06	20.3439
rs4810359	A	G	20	41191335	-0.0652428	0.0146155	7.4967e-06	19.9268
rs7129639	A	C	11	17511427	0.0524955	0.0109584	1.78423e-06	22.9483
rs8130320	A	G	21	40580258	-0.049002	0.010717	4.83615e-06	20.9065
rs1107244	G	A	13	38057357	0.0758558	0.0171182	3.59062e-06	19.6364
rs11769002	G	A	7	62443498	-0.0528793	0.0109389	1.44961e-06	23.3681
rs11958296	A	G	5	177755179	-0.0981222	0.0218272	9.29566e-06	20.2087
rs12990744	C	T	2	178000949	-0.0776618	0.0172986	8.20729e-06	20.1555
rs1689282	A	C	9	14080129	-0.0520061	0.0113942	5.27582e-06	20.8325
rs2290844	C	T	10	127787142	0.0813969	0.0191632	9.10144e-06	18.0418
rs2450745	A	C	8	144428720	-0.080524	0.0184702	7.11836e-06	19.0067
rs2875322	C	T	11	130887552	0.0580945	0.0131432	8.77708e-06	19.5374
rs34417064	A	G	17	52776479	-0.048202	0.0106868	7.00745e-06	20.3439
rs4810359	A	G	20	41191335	-0.0652428	0.0146155	7.4967e-06	19.9268
rs7129639	A	C	11	17511427	0.0524955	0.0109584	1.78423e-06	22.9483
rs8130320	A	G	21	40580258	-0.049002	0.010717	4.83615e-06	20.9065
rs1107244	G	A	13	38057357	0.0758558	0.0171182	3.59062e-06	19.6364
rs11769002	G	A	7	62443498	-0.0528793	0.0109389	1.44961e-06	23.3681
rs11958296	A	G	5	177755179	-0.0981222	0.0218272	9.29566e-06	20.2087
rs12990744	C	T	2	178000949	-0.0776618	0.0172986	8.20729e-06	20.1555
rs1689282	A	C	9	14080129	-0.0520061	0.0113942	5.27582e-06	20.8325
rs2290844	C	T	10	127787142	0.0813969	0.0191632	9.10144e-06	18.0418
rs2450745	A	C	8	144428720	-0.080524	0.0184702	7.11836e-06	19.0067
rs2875322	C	T	11	130887552	0.0580945	0.0131432	8.77708e-06	19.5374
rs34417064	A	G	17	52776479	-0.048202	0.0106868	7.00745e-06	20.3439
rs4810359	A	G	20	41191335	-0.0652428	0.0146155	7.4967e-06	19.9268
rs7129639	A	C	11	17511427	0.0524955	0.0109584	1.78423e-06	22.9483
rs8130320	A	G	21	40580258	-0.049002	0.010717	4.83615e-06	20.9065
rs1901739	G	T	5	114286707	-0.115769	0.0248626	3.58798e-06	21.6816
rs35110698	T	C	12	28018998	-0.146322	0.0320852	5.72321e-06	20.7974
rs35778461	C	T	9	100150556	0.146679	0.0297186	1.20629e-06	24.3601
rs594561	T	C	11	88632972	-0.112231	0.0251681	9.41109e-06	19.885
rs602075	G	A	9	79110160	-0.168974	0.0296976	3.56574e-08	32.3741
rs6742198	A	G	2	33607071	-0.149152	0.0316484	3.34511e-06	22.2103
rs76904847	G	A	7	137968010	0.148523	0.0334857	6.08751e-06	19.6729
rs7898615	T	G	10	122413451	0.167966	0.0373586	8.87279e-06	20.2144
rs1901739	G	T	5	114286707	-0.115769	0.0248626	3.58798e-06	21.6816
rs35110698	T	C	12	28018998	-0.146322	0.0320852	5.72321e-06	20.7974
rs35778461	C	T	9	100150556	0.146679	0.0297186	1.20629e-06	24.3601
rs594561	T	C	11	88632972	-0.112231	0.0251681	9.41109e-06	19.885
rs602075	G	A	9	79110160	-0.168974	0.0296976	3.56574e-08	32.3741
rs6742198	A	G	2	33607071	-0.149152	0.0316484	3.34511e-06	22.2103
rs76904847	G	A	7	137968010	0.148523	0.0334857	6.08751e-06	19.6729
rs7898615	T	G	10	122413451	0.167966	0.0373586	8.87279e-06	20.2144
rs1901739	G	T	5	114286707	-0.115769	0.0248626	3.58798e-06	21.6816
rs35110698	T	C	12	28018998	-0.146322	0.0320852	5.72321e-06	20.7974
rs35778461	C	T	9	100150556	0.146679	0.0297186	1.20629e-06	24.3601
rs594561	T	C	11	88632972	-0.112231	0.0251681	9.41109e-06	19.885
rs602075	G	A	9	79110160	-0.168974	0.0296976	3.56574e-08	32.3741
rs6742198	A	G	2	33607071	-0.149152	0.0316484	3.34511e-06	22.2103
rs76904847	G	A	7	137968010	0.148523	0.0334857	6.08751e-06	19.6729
rs7898615	T	G	10	122413451	0.167966	0.0373586	8.87279e-06	20.2144
rs2154444	G	T	21	36053643	-0.138234	0.0308961	8.36758e-06	20.0181
rs34619204	G	A	21	40993008	-0.156037	0.0344392	8.84199e-06	20.5281
rs4364940	A	G	1	234126516	0.126418	0.0282207	8.58361e-06	20.067
rs4680035	G	A	3	152805600	0.119599	0.0259446	4.99057e-06	21.2501
rs58212166	A	G	4	189076705	-0.161506	0.0359102	7.93615e-06	20.2275
rs2154444	G	T	21	36053643	-0.138234	0.0308961	8.36758e-06	20.0181
rs34619204	G	A	21	40993008	-0.156037	0.0344392	8.84199e-06	20.5281
rs4364940	A	G	1	234126516	0.126418	0.0282207	8.58361e-06	20.067
rs4680035	G	A	3	152805600	0.119599	0.0259446	4.99057e-06	21.2501
rs58212166	A	G	4	189076705	-0.161506	0.0359102	7.93615e-06	20.2275
rs2154444	G	T	21	36053643	-0.138234	0.0308961	8.36758e-06	20.0181
rs34619204	G	A	21	40993008	-0.156037	0.0344392	8.84199e-06	20.5281
rs4364940	A	G	1	234126516	0.126418	0.0282207	8.58361e-06	20.067
rs4680035	G	A	3	152805600	0.119599	0.0259446	4.99057e-06	21.2501
rs58212166	A	G	4	189076705	-0.161506	0.0359102	7.93615e-06	20.2275
rs10794359	C	T	11	1051715	0.0953524	0.02006	2.23496e-06	22.5944
rs1563175	A	C	2	3838940	0.0923834	0.0202157	5.53847e-06	20.8838
rs17012738	T	G	2	76698142	0.0903417	0.0200239	7.24169e-06	20.3554
rs17096874	C	T	14	30991358	-0.126337	0.0268919	2.86029e-06	22.0708
rs356049	G	A	17	6450532	0.132603	0.0289802	6.55843e-06	20.9365
rs4244069	A	G	12	67167461	0.146775	0.0326594	9.81206e-06	20.197
rs4506496	A	G	1	247145690	-0.10309	0.0212861	1.48659e-06	23.4553
rs712981	A	C	3	129686434	0.10076	0.0202902	6.83109e-07	24.6606
rs79598899	C	T	2	191139151	0.182586	0.0357284	3.74731e-07	26.1161
rs816292	T	C	12	117811409	-0.113003	0.02204	2.6404e-07	26.288
rs9299345	T	C	9	104339812	-0.1364	0.0302372	8.04304e-06	20.3491
rs10794359	C	T	11	1051715	0.0953524	0.02006	2.23496e-06	22.5944
rs1563175	A	C	2	3838940	0.0923834	0.0202157	5.53847e-06	20.8838
rs17012738	T	G	2	76698142	0.0903417	0.0200239	7.24169e-06	20.3554
rs17096874	C	T	14	30991358	-0.126337	0.0268919	2.86029e-06	22.0708
rs356049	G	A	17	6450532	0.132603	0.0289802	6.55843e-06	20.9365
rs4244069	A	G	12	67167461	0.146775	0.0326594	9.81206e-06	20.197
rs4506496	A	G	1	247145690	-0.10309	0.0212861	1.48659e-06	23.4553
rs712981	A	C	3	129686434	0.10076	0.0202902	6.83109e-07	24.6606
rs79598899	C	T	2	191139151	0.182586	0.0357284	3.74731e-07	26.1161
rs816292	T	C	12	117811409	-0.113003	0.02204	2.6404e-07	26.288
rs9299345	T	C	9	104339812	-0.1364	0.0302372	8.04304e-06	20.3491
rs10794359	C	T	11	1051715	0.0953524	0.02006	2.23496e-06	22.5944
rs1563175	A	C	2	3838940	0.0923834	0.0202157	5.53847e-06	20.8838
rs17012738	T	G	2	76698142	0.0903417	0.0200239	7.24169e-06	20.3554
rs17096874	C	T	14	30991358	-0.126337	0.0268919	2.86029e-06	22.0708
rs356049	G	A	17	6450532	0.132603	0.0289802	6.55843e-06	20.9365
rs4244069	A	G	12	67167461	0.146775	0.0326594	9.81206e-06	20.197
rs4506496	A	G	1	247145690	-0.10309	0.0212861	1.48659e-06	23.4553
rs712981	A	C	3	129686434	0.10076	0.0202902	6.83109e-07	24.6606
rs79598899	C	T	2	191139151	0.182586	0.0357284	3.74731e-07	26.1161
rs816292	T	C	12	117811409	-0.113003	0.02204	2.6404e-07	26.288
rs9299345	T	C	9	104339812	-0.1364	0.0302372	8.04304e-06	20.3491
rs10502061	A	G	11	105615253	0.0835752	0.0192017	7.93542e-06	18.9442
rs2014785	T	C	3	171100102	0.0515687	0.0112199	4.68058e-06	21.1249
rs2396460	C	T	2	228018671	0.0512653	0.0109555	2.91092e-06	21.8969
rs2804244	G	A	10	117383184	0.053089	0.0110983	2.04052e-06	22.8821
rs3900776	G	A	9	13525082	-0.110013	0.0236302	2.74764e-06	21.6747
rs60983350	G	A	17	2850737	-0.0539901	0.0116575	4.42059e-06	21.4495
rs62157625	T	C	2	142774333	0.088573	0.0185548	1.44907e-06	22.7872
rs62215703	G	A	21	25873624	0.0644965	0.0136702	1.9777e-06	22.2599
rs6474958	G	A	9	1582701	0.0500065	0.0112001	6.74481e-06	19.9347
rs6726833	C	A	2	39351569	-0.0877497	0.0189408	3.32216e-06	21.4632
rs6854026	C	T	4	169690814	0.0508482	0.0109075	3.1958e-06	21.7321
rs7193624	T	C	16	77574020	-0.0750642	0.0150723	5.35476e-07	24.8031
rs78735375	A	C	19	1497547	-0.137429	0.0305304	5.33384e-06	20.2624
rs10502061	A	G	11	105615253	0.0835752	0.0192017	7.93542e-06	18.9442
rs2014785	T	C	3	171100102	0.0515687	0.0112199	4.68058e-06	21.1249
rs2396460	C	T	2	228018671	0.0512653	0.0109555	2.91092e-06	21.8969
rs2804244	G	A	10	117383184	0.053089	0.0110983	2.04052e-06	22.8821
rs3900776	G	A	9	13525082	-0.110013	0.0236302	2.74764e-06	21.6747
rs60983350	G	A	17	2850737	-0.0539901	0.0116575	4.42059e-06	21.4495
rs62157625	T	C	2	142774333	0.088573	0.0185548	1.44907e-06	22.7872
rs62215703	G	A	21	25873624	0.0644965	0.0136702	1.9777e-06	22.2599
rs6474958	G	A	9	1582701	0.0500065	0.0112001	6.74481e-06	19.9347
rs6726833	C	A	2	39351569	-0.0877497	0.0189408	3.32216e-06	21.4632
rs6854026	C	T	4	169690814	0.0508482	0.0109075	3.1958e-06	21.7321
rs7193624	T	C	16	77574020	-0.0750642	0.0150723	5.35476e-07	24.8031
rs78735375	A	C	19	1497547	-0.137429	0.0305304	5.33384e-06	20.2624
rs10502061	A	G	11	105615253	0.0835752	0.0192017	7.93542e-06	18.9442
rs2014785	T	C	3	171100102	0.0515687	0.0112199	4.68058e-06	21.1249
rs2396460	C	T	2	228018671	0.0512653	0.0109555	2.91092e-06	21.8969
rs2804244	G	A	10	117383184	0.053089	0.0110983	2.04052e-06	22.8821
rs3900776	G	A	9	13525082	-0.110013	0.0236302	2.74764e-06	21.6747
rs60983350	G	A	17	2850737	-0.0539901	0.0116575	4.42059e-06	21.4495
rs62157625	T	C	2	142774333	0.088573	0.0185548	1.44907e-06	22.7872
rs62215703	G	A	21	25873624	0.0644965	0.0136702	1.9777e-06	22.2599
rs6474958	G	A	9	1582701	0.0500065	0.0112001	6.74481e-06	19.9347
rs6726833	C	A	2	39351569	-0.0877497	0.0189408	3.32216e-06	21.4632
rs6854026	C	T	4	169690814	0.0508482	0.0109075	3.1958e-06	21.7321
rs7193624	T	C	16	77574020	-0.0750642	0.0150723	5.35476e-07	24.8031
rs78735375	A	C	19	1497547	-0.137429	0.0305304	5.33384e-06	20.2624
rs10150232	A	G	14	30418008	0.0567088	0.0124877	6.67667e-06	20.6222
rs11018566	A	G	11	89040226	-0.156465	0.0366032	6.13705e-06	18.2724
rs115414803	A	C	4	88163243	-0.144356	0.0317524	6.83471e-06	20.6689
rs1272208	T	G	9	78630894	0.0611743	0.0129831	4.27986e-06	22.2014
rs1431492	C	T	3	150855371	-0.0654996	0.0146188	7.35563e-06	20.0749
rs17734739	T	C	2	211663702	0.0660052	0.014908	7.4278e-06	19.6028
rs34449434	A	C	12	76523655	-0.0497004	0.0113402	9.85054e-06	19.2078
rs4669806	G	T	2	12200752	0.0576389	0.0122994	2.42058e-06	21.9616
rs6494922	A	G	15	33459867	0.0903106	0.0202257	6.62369e-06	19.9375
rs6563550	T	C	13	38058413	0.0877135	0.0176745	2.34515e-07	24.6285
rs7155595	C	A	14	77502546	0.0539336	0.0118903	7.54988e-06	20.5747
rs8005030	C	T	14	30607199	0.0554447	0.0117854	2.28297e-06	22.1325
rs9347879	T	C	6	165015261	0.050618	0.011049	4.22328e-06	20.9877
rs10150232	A	G	14	30418008	0.0567088	0.0124877	6.67667e-06	20.6222
rs11018566	A	G	11	89040226	-0.156465	0.0366032	6.13705e-06	18.2724
rs115414803	A	C	4	88163243	-0.144356	0.0317524	6.83471e-06	20.6689
rs1272208	T	G	9	78630894	0.0611743	0.0129831	4.27986e-06	22.2014
rs1431492	C	T	3	150855371	-0.0654996	0.0146188	7.35563e-06	20.0749
rs17734739	T	C	2	211663702	0.0660052	0.014908	7.4278e-06	19.6028
rs34449434	A	C	12	76523655	-0.0497004	0.0113402	9.85054e-06	19.2078
rs4669806	G	T	2	12200752	0.0576389	0.0122994	2.42058e-06	21.9616
rs6494922	A	G	15	33459867	0.0903106	0.0202257	6.62369e-06	19.9375
rs6563550	T	C	13	38058413	0.0877135	0.0176745	2.34515e-07	24.6285
rs7155595	C	A	14	77502546	0.0539336	0.0118903	7.54988e-06	20.5747
rs8005030	C	T	14	30607199	0.0554447	0.0117854	2.28297e-06	22.1325
rs9347879	T	C	6	165015261	0.050618	0.011049	4.22328e-06	20.9877
rs10150232	A	G	14	30418008	0.0567088	0.0124877	6.67667e-06	20.6222
rs11018566	A	G	11	89040226	-0.156465	0.0366032	6.13705e-06	18.2724
rs115414803	A	C	4	88163243	-0.144356	0.0317524	6.83471e-06	20.6689
rs1272208	T	G	9	78630894	0.0611743	0.0129831	4.27986e-06	22.2014
rs1431492	C	T	3	150855371	-0.0654996	0.0146188	7.35563e-06	20.0749
rs17734739	T	C	2	211663702	0.0660052	0.014908	7.4278e-06	19.6028
rs34449434	A	C	12	76523655	-0.0497004	0.0113402	9.85054e-06	19.2078
rs4669806	G	T	2	12200752	0.0576389	0.0122994	2.42058e-06	21.9616
rs6494922	A	G	15	33459867	0.0903106	0.0202257	6.62369e-06	19.9375
rs6563550	T	C	13	38058413	0.0877135	0.0176745	2.34515e-07	24.6285
rs7155595	C	A	14	77502546	0.0539336	0.0118903	7.54988e-06	20.5747
rs8005030	C	T	14	30607199	0.0554447	0.0117854	2.28297e-06	22.1325
rs9347879	T	C	6	165015261	0.050618	0.011049	4.22328e-06	20.9877
rs11585893	A	G	1	10644351	-0.0740746	0.0147633	1.79511e-06	25.1751
rs13207588	A	G	6	41519430	-0.059205	0.0131195	7.48497e-06	20.3649
rs1340391	T	C	1	102960989	-0.0592004	0.0132244	6.73008e-06	20.04
rs17619981	T	G	19	24342250	0.0880978	0.0187002	2.68683e-06	22.1941
rs2023437	T	C	14	22045949	-0.0782325	0.0167634	5.01822e-06	21.7796
rs66710942	T	C	3	77215327	-0.0488038	0.0107412	5.8626e-06	20.6444
rs6795673	C	T	3	10593224	0.0538565	0.0105251	3.37909e-07	26.1833
rs11585893	A	G	1	10644351	-0.0740746	0.0147633	1.79511e-06	25.1751
rs13207588	A	G	6	41519430	-0.059205	0.0131195	7.48497e-06	20.3649
rs1340391	T	C	1	102960989	-0.0592004	0.0132244	6.73008e-06	20.04
rs17619981	T	G	19	24342250	0.0880978	0.0187002	2.68683e-06	22.1941
rs2023437	T	C	14	22045949	-0.0782325	0.0167634	5.01822e-06	21.7796
rs66710942	T	C	3	77215327	-0.0488038	0.0107412	5.8626e-06	20.6444
rs6795673	C	T	3	10593224	0.0538565	0.0105251	3.37909e-07	26.1833
rs11585893	A	G	1	10644351	-0.0740746	0.0147633	1.79511e-06	25.1751
rs13207588	A	G	6	41519430	-0.059205	0.0131195	7.48497e-06	20.3649
rs1340391	T	C	1	102960989	-0.0592004	0.0132244	6.73008e-06	20.04
rs17619981	T	G	19	24342250	0.0880978	0.0187002	2.68683e-06	22.1941
rs2023437	T	C	14	22045949	-0.0782325	0.0167634	5.01822e-06	21.7796
rs66710942	T	C	3	77215327	-0.0488038	0.0107412	5.8626e-06	20.6444
rs6795673	C	T	3	10593224	0.0538565	0.0105251	3.37909e-07	26.1833
rs11155559	T	C	6	148601905	0.0956023	0.0212961	8.91908e-06	20.1529
rs12909713	C	T	15	87145913	-0.0550716	0.0120039	4.94527e-06	21.048
rs13242616	C	T	7	122021518	0.0583747	0.0123176	2.29018e-06	22.4593
rs199035	G	A	6	23435415	0.0559495	0.0119716	3.00296e-06	21.8418
rs2276875	A	G	4	5730954	-0.0697176	0.0139537	4.65029e-07	24.9635
rs2428166	G	A	6	110831148	-0.165859	0.0337309	8.50883e-07	24.1781
rs35177866	A	G	3	181589155	0.0917125	0.0190133	2.94761e-06	23.2671
rs62251337	G	A	3	44327429	0.0690763	0.0149374	4.2416e-06	21.3849
rs72684847	T	C	4	102616869	-0.114369	0.0253873	6.76176e-06	20.2947
rs76181748	C	T	8	105458416	-0.0778559	0.017164	6.77657e-06	20.5753
rs77455852	T	G	5	54107036	-0.0891491	0.0195601	3.16352e-06	20.7726
rs79795328	A	G	4	114546595	-0.0818645	0.0176441	4.23302e-06	21.5274
rs11155559	T	C	6	148601905	0.0956023	0.0212961	8.91908e-06	20.1529
rs12909713	C	T	15	87145913	-0.0550716	0.0120039	4.94527e-06	21.048
rs13242616	C	T	7	122021518	0.0583747	0.0123176	2.29018e-06	22.4593
rs199035	G	A	6	23435415	0.0559495	0.0119716	3.00296e-06	21.8418
rs2276875	A	G	4	5730954	-0.0697176	0.0139537	4.65029e-07	24.9635
rs2428166	G	A	6	110831148	-0.165859	0.0337309	8.50883e-07	24.1781
rs35177866	A	G	3	181589155	0.0917125	0.0190133	2.94761e-06	23.2671
rs62251337	G	A	3	44327429	0.0690763	0.0149374	4.2416e-06	21.3849
rs72684847	T	C	4	102616869	-0.114369	0.0253873	6.76176e-06	20.2947
rs76181748	C	T	8	105458416	-0.0778559	0.017164	6.77657e-06	20.5753
rs77455852	T	G	5	54107036	-0.0891491	0.0195601	3.16352e-06	20.7726
rs79795328	A	G	4	114546595	-0.0818645	0.0176441	4.23302e-06	21.5274
rs11155559	T	C	6	148601905	0.0956023	0.0212961	8.91908e-06	20.1529
rs12909713	C	T	15	87145913	-0.0550716	0.0120039	4.94527e-06	21.048
rs13242616	C	T	7	122021518	0.0583747	0.0123176	2.29018e-06	22.4593
rs199035	G	A	6	23435415	0.0559495	0.0119716	3.00296e-06	21.8418
rs2276875	A	G	4	5730954	-0.0697176	0.0139537	4.65029e-07	24.9635
rs2428166	G	A	6	110831148	-0.165859	0.0337309	8.50883e-07	24.1781
rs35177866	A	G	3	181589155	0.0917125	0.0190133	2.94761e-06	23.2671
rs62251337	G	A	3	44327429	0.0690763	0.0149374	4.2416e-06	21.3849
rs72684847	T	C	4	102616869	-0.114369	0.0253873	6.76176e-06	20.2947
rs76181748	C	T	8	105458416	-0.0778559	0.017164	6.77657e-06	20.5753
rs77455852	T	G	5	54107036	-0.0891491	0.0195601	3.16352e-06	20.7726
rs79795328	A	G	4	114546595	-0.0818645	0.0176441	4.23302e-06	21.5274
rs12022129	A	G	1	207003374	-0.0619356	0.0138937	7.9965e-06	19.8722
rs182549	T	C	2	136616754	-0.119703	0.0127294	1.2782e-20	88.4289
rs2491158	A	G	10	126089703	-0.0712624	0.015983	8.04711e-06	19.8794
rs2686790	C	T	7	48090746	-0.070741	0.0157926	7.49894e-06	20.0648
rs4957061	T	C	5	521096	0.0534239	0.0117431	5.77936e-06	20.6969
rs540489	T	G	17	72897722	-0.0637641	0.0138746	5.19457e-06	21.1209
rs55888705	A	G	4	1517826	0.0546319	0.0121139	6.67022e-06	20.3388
rs5746486	T	C	22	18354272	-0.0536216	0.0120801	8.99953e-06	19.7033
rs62181700	G	A	2	189805784	-0.0624643	0.0131205	2.17245e-06	22.6654
rs7322849	T	C	13	112859829	0.112428	0.0201813	1.08368e-08	31.0349
rs75344046	C	T	21	31861790	0.232354	0.0505979	4.86351e-06	21.088
rs857444	C	T	6	14617591	0.0558234	0.0121219	3.571e-06	21.2076
rs12022129	A	G	1	207003374	-0.0619356	0.0138937	7.9965e-06	19.8722
rs182549	T	C	2	136616754	-0.119703	0.0127294	1.2782e-20	88.4289
rs2491158	A	G	10	126089703	-0.0712624	0.015983	8.04711e-06	19.8794
rs2686790	C	T	7	48090746	-0.070741	0.0157926	7.49894e-06	20.0648
rs4957061	T	C	5	521096	0.0534239	0.0117431	5.77936e-06	20.6969
rs540489	T	G	17	72897722	-0.0637641	0.0138746	5.19457e-06	21.1209
rs55888705	A	G	4	1517826	0.0546319	0.0121139	6.67022e-06	20.3388
rs5746486	T	C	22	18354272	-0.0536216	0.0120801	8.99953e-06	19.7033
rs62181700	G	A	2	189805784	-0.0624643	0.0131205	2.17245e-06	22.6654
rs7322849	T	C	13	112859829	0.112428	0.0201813	1.08368e-08	31.0349
rs75344046	C	T	21	31861790	0.232354	0.0505979	4.86351e-06	21.088
rs857444	C	T	6	14617591	0.0558234	0.0121219	3.571e-06	21.2076
rs12022129	A	G	1	207003374	-0.0619356	0.0138937	7.9965e-06	19.8722
rs182549	T	C	2	136616754	-0.119703	0.0127294	1.2782e-20	88.4289
rs2491158	A	G	10	126089703	-0.0712624	0.015983	8.04711e-06	19.8794
rs2686790	C	T	7	48090746	-0.070741	0.0157926	7.49894e-06	20.0648
rs4957061	T	C	5	521096	0.0534239	0.0117431	5.77936e-06	20.6969
rs540489	T	G	17	72897722	-0.0637641	0.0138746	5.19457e-06	21.1209
rs55888705	A	G	4	1517826	0.0546319	0.0121139	6.67022e-06	20.3388
rs5746486	T	C	22	18354272	-0.0536216	0.0120801	8.99953e-06	19.7033
rs62181700	G	A	2	189805784	-0.0624643	0.0131205	2.17245e-06	22.6654
rs7322849	T	C	13	112859829	0.112428	0.0201813	1.08368e-08	31.0349
rs75344046	C	T	21	31861790	0.232354	0.0505979	4.86351e-06	21.088
rs857444	C	T	6	14617591	0.0558234	0.0121219	3.571e-06	21.2076
rs11069458	C	T	13	102402685	0.0680947	0.015503	7.71543e-06	19.2928
rs1241171	G	A	1	103299921	-0.0692654	0.0150148	4.24033e-06	21.2811
rs1571225	T	C	9	4940871	-0.0826826	0.0170621	1.1229e-06	23.4835
rs1969927	A	G	12	100786847	-0.0564589	0.0126935	9.07215e-06	19.7835
rs2728491	T	G	7	47211732	0.0627416	0.0139456	6.33257e-06	20.2412
rs3827020	C	T	20	61980991	0.0766479	0.0160642	1.78875e-06	22.7658
rs4798126	G	A	18	3765773	0.073288	0.016799	7.14661e-06	19.0326
rs542415	T	C	15	50011554	-0.0613623	0.0133436	4.70945e-06	21.1474
rs60178956	G	A	8	90878338	-0.0624818	0.0141485	8.0562e-06	19.5023
rs6793291	A	C	3	194419531	-0.112729	0.0241633	3.11322e-06	21.765
rs72676854	T	C	8	109990939	0.123209	0.026882	5.62264e-06	21.0069
rs7802841	A	C	7	138583840	-0.0670097	0.0137701	1.76954e-06	23.6811
rs9899990	A	G	17	9121579	-0.102702	0.0233878	9.06692e-06	19.2832
rs11069458	C	T	13	102402685	0.0680947	0.015503	7.71543e-06	19.2928
rs1241171	G	A	1	103299921	-0.0692654	0.0150148	4.24033e-06	21.2811
rs1571225	T	C	9	4940871	-0.0826826	0.0170621	1.1229e-06	23.4835
rs1969927	A	G	12	100786847	-0.0564589	0.0126935	9.07215e-06	19.7835
rs2728491	T	G	7	47211732	0.0627416	0.0139456	6.33257e-06	20.2412
rs3827020	C	T	20	61980991	0.0766479	0.0160642	1.78875e-06	22.7658
rs4798126	G	A	18	3765773	0.073288	0.016799	7.14661e-06	19.0326
rs542415	T	C	15	50011554	-0.0613623	0.0133436	4.70945e-06	21.1474
rs60178956	G	A	8	90878338	-0.0624818	0.0141485	8.0562e-06	19.5023
rs6793291	A	C	3	194419531	-0.112729	0.0241633	3.11322e-06	21.765
rs72676854	T	C	8	109990939	0.123209	0.026882	5.62264e-06	21.0069
rs7802841	A	C	7	138583840	-0.0670097	0.0137701	1.76954e-06	23.6811
rs9899990	A	G	17	9121579	-0.102702	0.0233878	9.06692e-06	19.2832
rs11069458	C	T	13	102402685	0.0680947	0.015503	7.71543e-06	19.2928
rs1241171	G	A	1	103299921	-0.0692654	0.0150148	4.24033e-06	21.2811
rs1571225	T	C	9	4940871	-0.0826826	0.0170621	1.1229e-06	23.4835
rs1969927	A	G	12	100786847	-0.0564589	0.0126935	9.07215e-06	19.7835
rs2728491	T	G	7	47211732	0.0627416	0.0139456	6.33257e-06	20.2412
rs3827020	C	T	20	61980991	0.0766479	0.0160642	1.78875e-06	22.7658
rs4798126	G	A	18	3765773	0.073288	0.016799	7.14661e-06	19.0326
rs542415	T	C	15	50011554	-0.0613623	0.0133436	4.70945e-06	21.1474
rs60178956	G	A	8	90878338	-0.0624818	0.0141485	8.0562e-06	19.5023
rs6793291	A	C	3	194419531	-0.112729	0.0241633	3.11322e-06	21.765
rs72676854	T	C	8	109990939	0.123209	0.026882	5.62264e-06	21.0069
rs7802841	A	C	7	138583840	-0.0670097	0.0137701	1.76954e-06	23.6811
rs9899990	A	G	17	9121579	-0.102702	0.0233878	9.06692e-06	19.2832
rs115043014	G	A	1	175757311	-0.206605	0.043992	5.18597e-06	22.0564
rs2788271	G	T	1	219117743	0.0575596	0.0133492	7.16391e-06	18.592
rs115043014	G	A	1	175757311	-0.206605	0.043992	5.18597e-06	22.0564
rs2788271	G	T	1	219117743	0.0575596	0.0133492	7.16391e-06	18.592
rs115043014	G	A	1	175757311	-0.206605	0.043992	5.18597e-06	22.0564
rs2788271	G	T	1	219117743	0.0575596	0.0133492	7.16391e-06	18.592
rs10084203	G	A	2	191304149	-0.0549699	0.0123563	8.58638e-06	19.7912
rs12034718	G	A	1	67379595	-0.0701199	0.0158213	9.57679e-06	19.6426
rs12585793	T	C	13	27018240	-0.262206	0.0564729	5.79189e-06	21.5578
rs2017189	T	G	4	7460153	0.0506956	0.011024	3.87258e-06	21.1477
rs4962426	T	G	10	126908208	-0.0614216	0.0135979	7.38482e-06	20.4032
rs56221232	T	C	2	153453410	0.0828027	0.0167401	7.61939e-07	24.4666
rs62478070	T	G	7	157688150	0.224039	0.0494959	5.93772e-06	20.4884
rs7322368	C	T	13	100213990	-0.0815733	0.0183167	5.51785e-06	19.8336
rs10084203	G	A	2	191304149	-0.0549699	0.0123563	8.58638e-06	19.7912
rs12034718	G	A	1	67379595	-0.0701199	0.0158213	9.57679e-06	19.6426
rs12585793	T	C	13	27018240	-0.262206	0.0564729	5.79189e-06	21.5578
rs2017189	T	G	4	7460153	0.0506956	0.011024	3.87258e-06	21.1477
rs4962426	T	G	10	126908208	-0.0614216	0.0135979	7.38482e-06	20.4032
rs56221232	T	C	2	153453410	0.0828027	0.0167401	7.61939e-07	24.4666
rs62478070	T	G	7	157688150	0.224039	0.0494959	5.93772e-06	20.4884
rs7322368	C	T	13	100213990	-0.0815733	0.0183167	5.51785e-06	19.8336
rs10084203	G	A	2	191304149	-0.0549699	0.0123563	8.58638e-06	19.7912
rs12034718	G	A	1	67379595	-0.0701199	0.0158213	9.57679e-06	19.6426
rs12585793	T	C	13	27018240	-0.262206	0.0564729	5.79189e-06	21.5578
rs2017189	T	G	4	7460153	0.0506956	0.011024	3.87258e-06	21.1477
rs4962426	T	G	10	126908208	-0.0614216	0.0135979	7.38482e-06	20.4032
rs56221232	T	C	2	153453410	0.0828027	0.0167401	7.61939e-07	24.4666
rs62478070	T	G	7	157688150	0.224039	0.0494959	5.93772e-06	20.4884
rs7322368	C	T	13	100213990	-0.0815733	0.0183167	5.51785e-06	19.8336
rs11228830	A	G	11	56664962	0.135265	0.0298411	6.55164e-06	20.5467
rs113054641	G	A	21	16550389	-0.144881	0.0274574	1.73696e-07	27.8422
rs12304031	G	A	12	129438771	-0.0862781	0.0196846	6.7007e-06	19.2109
rs12458763	A	C	18	34091618	0.122037	0.0269587	6.36649e-06	20.492
rs1862649	G	A	16	22172866	0.113124	0.0248176	4.76255e-06	20.7773
rs2114713	G	T	15	80528373	0.062721	0.0138998	6.87717e-06	20.3615
rs62130338	A	G	19	49162501	0.0732608	0.0158324	3.89807e-06	21.4116
rs62390301	T	C	5	159867647	-0.0872983	0.0174893	7.41908e-07	24.9153
rs7083431	A	C	10	72711156	0.0703539	0.0144439	8.85462e-07	23.7251
rs71428626	G	T	2	83093264	-0.133188	0.0289905	4.80408e-06	21.1066
rs72814525	A	G	10	72443070	0.0664154	0.0149766	8.24594e-06	19.6658
rs78453362	A	G	3	78740009	-0.14948	0.0327073	4.05807e-06	20.887
rs9657374	C	T	8	4834406	0.0680719	0.0148172	4.5036e-06	21.1059
rs11228830	A	G	11	56664962	0.135265	0.0298411	6.55164e-06	20.5467
rs113054641	G	A	21	16550389	-0.144881	0.0274574	1.73696e-07	27.8422
rs12304031	G	A	12	129438771	-0.0862781	0.0196846	6.7007e-06	19.2109
rs12458763	A	C	18	34091618	0.122037	0.0269587	6.36649e-06	20.492
rs1862649	G	A	16	22172866	0.113124	0.0248176	4.76255e-06	20.7773
rs2114713	G	T	15	80528373	0.062721	0.0138998	6.87717e-06	20.3615
rs62130338	A	G	19	49162501	0.0732608	0.0158324	3.89807e-06	21.4116
rs62390301	T	C	5	159867647	-0.0872983	0.0174893	7.41908e-07	24.9153
rs7083431	A	C	10	72711156	0.0703539	0.0144439	8.85462e-07	23.7251
[truncated: 4,106 more rows]
