# Supplementary material for: The role of gut microbiota and blood metabolites in postpartum depression: a Mendelian randomization analysis
Source: Front Cell Infect Microbiol. 2024 Jul 10;14:1416298. doi: 10.3389/fcimb.2024.1416298 (PMC11266010; doi:10.3389/fcimb.2024.1416298)
Supplement: Supplementary Table 2 — The result of MR analysis between gut microbiota and PPD. [file Table_2.xlsx]

## Sheet: Sheet1
Exposure	Outcome	Method	nSNP	Beta	Se	Pval	Lo_CI	Up_CI	OR	Lo95_OR	Up95_OR
phylum Actinobacteriaphylum Actinobacteria|| id:ebi-a-GCST90017110	Postpartum depression	Inverse variance weighted	14	-0.0642553	0.0945125	0.496593	-0.2495	0.120989	0.937766	0.779191	1.12861
phylum Bacteroidetesphylum Bacteroidetes|| id:ebi-a-GCST90017111	Postpartum depression	Inverse variance weighted	10	-0.00152817	0.13224	0.99078	-0.26072	0.257663	0.998473	0.770497	1.2939
phylum Cyanobacteriaphylum Cyanobacteria|| id:ebi-a-GCST90017112	Postpartum depression	Inverse variance weighted	8	-0.059051	0.0756727	0.435187	-0.207369	0.0892675	0.942659	0.812719	1.09337
phylum Euryarchaeotaphylum Euryarchaeota|| id:ebi-a-GCST90017113	Postpartum depression	Inverse variance weighted	11	-0.033683	0.0579692	0.561207	-0.147303	0.0799366	0.966878	0.863033	1.08322
phylum Firmicutesphylum Firmicutes|| id:ebi-a-GCST90017114	Postpartum depression	Inverse variance weighted	15	0.0802879	0.0880345	0.361766	-0.0922597	0.252836	1.0836	0.911868	1.28767
phylum Lentisphaeraephylum Lentisphaerae|| id:ebi-a-GCST90017115	Postpartum depression	Inverse variance weighted	9	0.0138773	0.0583663	0.812066	-0.100521	0.128275	1.01397	0.904366	1.13687
phylum Proteobacteriaphylum Proteobacteria|| id:ebi-a-GCST90017116	Postpartum depression	Inverse variance weighted	12	-0.0365604	0.0913316	0.688933	-0.21557	0.14245	0.9641	0.806082	1.15309
phylum Tenericutesphylum Tenericutes|| id:ebi-a-GCST90017117	Postpartum depression	Inverse variance weighted	12	-0.0666793	0.0745098	0.370837	-0.212719	0.0793599	0.935495	0.808384	1.08259
phylum Verrucomicrobiaphylum Verrucomicrobia|| id:ebi-a-GCST90017118	Postpartum depression	Inverse variance weighted	12	0.129003	0.0746424	0.0839368	-0.0172956	0.275302	1.13769	0.982853	1.31693
class Actinobacteria|| id:ebi-a-GCST90016908	Postpartum depression	Inverse variance weighted	14	-0.0428918	0.0744185	0.564372	-0.188752	0.102968	0.958015	0.827992	1.10846
class Alphaproteobacteria|| id:ebi-a-GCST90016909	Postpartum depression	Inverse variance weighted	7	0.175994	0.0869987	0.043078	0.00547684	0.346512	1.19243	1.00549	1.41413
class Bacilli|| id:ebi-a-GCST90016910	Postpartum depression	Inverse variance weighted	18	-0.0160964	0.0776323	0.835743	-0.168256	0.136063	0.984032	0.845138	1.14575
class Bacteroidia|| id:ebi-a-GCST90016911	Postpartum depression	Inverse variance weighted (multiplicative random effects)	13	0.0628862	0.123501	0.610614	-0.179175	0.304948	1.06491	0.835959	1.35655
class Betaproteobacteria|| id:ebi-a-GCST90016912	Postpartum depression	Inverse variance weighted	10	-0.00667658	0.0994496	0.946474	-0.201598	0.188245	0.993346	0.817424	1.20713
class Clostridia|| id:ebi-a-GCST90016913	Postpartum depression	Inverse variance weighted	11	-0.0288637	0.112501	0.797515	-0.249365	0.191637	0.971549	0.779296	1.21123
class Coriobacteriia|| id:ebi-a-GCST90016914	Postpartum depression	Inverse variance weighted	13	-0.0566333	0.0904708	0.531325	-0.233956	0.120689	0.944941	0.791397	1.12827
class Deltaproteobacteria|| id:ebi-a-GCST90016915	Postpartum depression	Inverse variance weighted	11	0.04526	0.094372	0.631518	-0.139709	0.230229	1.0463	0.869611	1.25889
class Erysipelotrichia|| id:ebi-a-GCST90016916	Postpartum depression	Inverse variance weighted	13	0.0225741	0.101121	0.823349	-0.175622	0.22077	1.02283	0.838935	1.24704
class Gammaproteobacteria|| id:ebi-a-GCST90016917	Postpartum depression	Inverse variance weighted	6	0.135624	0.129578	0.295255	-0.118348	0.389596	1.14525	0.888387	1.47638
class Lentisphaeria|| id:ebi-a-GCST90016918	Postpartum depression	Inverse variance weighted	8	-0.0205443	0.0602433	0.733087	-0.138621	0.0975326	0.979665	0.870558	1.10245
class Melainabacteria|| id:ebi-a-GCST90016919	Postpartum depression	Inverse variance weighted (multiplicative random effects)	10	-0.0257614	0.0908565	0.776764	-0.20384	0.152317	0.974568	0.815593	1.16453
class Methanobacteria|| id:ebi-a-GCST90016920	Postpartum depression	Inverse variance weighted	9	-0.0219917	0.0586598	0.707733	-0.136965	0.0929815	0.978248	0.872001	1.09744
class Mollicutes|| id:ebi-a-GCST90016921	Postpartum depression	Inverse variance weighted	12	-0.0666793	0.0745098	0.370837	-0.212719	0.0793599	0.935495	0.808384	1.08259
class Negativicutes|| id:ebi-a-GCST90016922	Postpartum depression	Inverse variance weighted	12	-0.0252556	0.0943951	0.789044	-0.21027	0.159759	0.975061	0.810365	1.17323
class Verrucomicrobiae|| id:ebi-a-GCST90016923	Postpartum depression	Inverse variance weighted	11	0.109932	0.0811103	0.175311	-0.0490445	0.268908	1.1162	0.952139	1.30853
order Actinomycetales|| id:ebi-a-GCST90017090	Postpartum depression	Inverse variance weighted	4	-0.0198009	0.0989713	0.841428	-0.213785	0.174183	0.980394	0.807522	1.19027
order Bacillales|| id:ebi-a-GCST90017091	Postpartum depression	Inverse variance weighted	8	-0.0215355	0.0542359	0.691315	-0.127838	0.0847668	0.978695	0.879996	1.08846
order Bacteroidales|| id:ebi-a-GCST90017092	Postpartum depression	Inverse variance weighted (multiplicative random effects)	13	0.0628862	0.123501	0.610614	-0.179175	0.304948	1.06491	0.835959	1.35655
order Bifidobacteriales|| id:ebi-a-GCST90017093	Postpartum depression	Inverse variance weighted (multiplicative random effects)	11	-0.168306	0.1103	0.127035	-0.384493	0.0478813	0.845095	0.680796	1.04905
order Burkholderiales|| id:ebi-a-GCST90017094	Postpartum depression	Inverse variance weighted	10	-0.0325739	0.09808	0.739802	-0.224811	0.159663	0.967951	0.798667	1.17312
order Clostridiales|| id:ebi-a-GCST90017095	Postpartum depression	Inverse variance weighted	12	0.0274244	0.0888546	0.757593	-0.146731	0.201579	1.0278	0.863527	1.22333
order Coriobacteriales|| id:ebi-a-GCST90017096	Postpartum depression	Inverse variance weighted	13	-0.0566333	0.0904708	0.531325	-0.233956	0.120689	0.944941	0.791397	1.12827
order Desulfovibrionales || id:ebi-a-GCST90017097	Postpartum depression	Inverse variance weighted	10	0.0363485	0.0983571	0.711713	-0.156432	0.229128	1.03702	0.85519	1.2575
order Enterobacteriales || id:ebi-a-GCST90017098	Postpartum depression	Inverse variance weighted	7	-0.140402	0.132576	0.289587	-0.400251	0.119447	0.869009	0.670152	1.12687
order Erysipelotrichales || id:ebi-a-GCST90017099	Postpartum depression	Inverse variance weighted	13	0.0225741	0.101121	0.823349	-0.175622	0.22077	1.02283	0.838935	1.24704
order Gastranaerophilales || id:ebi-a-GCST90017100	Postpartum depression	Inverse variance weighted (multiplicative random effects)	9	0.0366404	0.0954705	0.701135	-0.150482	0.223763	1.03732	0.860293	1.25077
order Lactobacillales|| id:ebi-a-GCST90017101	Postpartum depression	Inverse variance weighted	15	-0.014981	0.0812853	0.853777	-0.1743	0.144338	0.985131	0.840045	1.15527
order Methanobacteriales || id:ebi-a-GCST90017102	Postpartum depression	Inverse variance weighted	9	-0.0219917	0.0586598	0.707733	-0.136965	0.0929815	0.978248	0.872001	1.09744
order Mollicutes|| id:ebi-a-GCST90017103	Postpartum depression	Inverse variance weighted	12	0.0325354	0.0713225	0.648266	-0.107257	0.172327	1.03307	0.898295	1.18807
order NB1n|| id:ebi-a-GCST90017104	Postpartum depression	Inverse variance weighted	12	0.061417	0.050289	0.22198	-0.0371494	0.159983	1.06334	0.963532	1.17349
order Pasteurellales|| id:ebi-a-GCST90017105	Postpartum depression	Inverse variance weighted	13	0.0977636	0.0575731	0.0894932	-0.0150797	0.210607	1.1027	0.985033	1.23443
order Rhodospirillales|| id:ebi-a-GCST90017106	Postpartum depression	Inverse variance weighted	14	0.0472679	0.0582948	0.417457	-0.06699	0.161526	1.0484	0.935205	1.1753
order Selenomonadales || id:ebi-a-GCST90017107	Postpartum depression	Inverse variance weighted	12	-0.0252556	0.0943951	0.789044	-0.21027	0.159759	0.975061	0.810365	1.17323
order Verrucomicrobiales || id:ebi-a-GCST90017108	Postpartum depression	Inverse variance weighted	11	0.109932	0.0811103	0.175311	-0.0490445	0.268908	1.1162	0.952139	1.30853
order Victivallales|| id:ebi-a-GCST90017109	Postpartum depression	Inverse variance weighted	8	-0.0205443	0.0602433	0.733087	-0.138621	0.0975326	0.979665	0.870558	1.10245
family Acidaminococcaceae|| id:ebi-a-GCST90016924	Postpartum depression	Inverse variance weighted	7	-0.066551	0.0911564	0.465344	-0.245218	0.112116	0.935615	0.782534	1.11864
family Actinomycetaceae|| id:ebi-a-GCST90016925	Postpartum depression	Inverse variance weighted	4	-0.0196428	0.0989024	0.842569	-0.213491	0.174206	0.980549	0.807759	1.1903
family Alcaligenaceae|| id:ebi-a-GCST90016926	Postpartum depression	Inverse variance weighted	11	0.0679922	0.0986764	0.490797	-0.125414	0.261398	1.07036	0.882132	1.29874
family Bacteroidaceae|| id:ebi-a-GCST90016927	Postpartum depression	Inverse variance weighted	7	0.0964124	0.127579	0.449824	-0.153642	0.346467	1.10121	0.857579	1.41406
family Bacteroidales S24 7group|| id:ebi-a-GCST90016928	Postpartum depression	Inverse variance weighted	8	0.10269	0.0790105	0.193706	-0.0521711	0.25755	1.10815	0.949166	1.29376
family Bifidobacteriaceae|| id:ebi-a-GCST90016929	Postpartum depression	Inverse variance weighted (multiplicative random effects)	11	-0.168306	0.1103	0.127035	-0.384493	0.0478813	0.845095	0.680796	1.04905
family Clostridiaceae1|| id:ebi-a-GCST90016931	Postpartum depression	Inverse variance weighted	10	-0.0953184	0.0898025	0.288498	-0.271331	0.0806944	0.909083	0.762364	1.08404
family Clostridiales vadin BB60 group|| id:ebi-a-GCST90016932	Postpartum depression	Inverse variance weighted (multiplicative random effects)	15	-0.0962612	0.083326	0.247994	-0.25958	0.0670579	0.908227	0.771375	1.06936
family Coriobacteriaceae|| id:ebi-a-GCST90016933	Postpartum depression	Inverse variance weighted	13	-0.0566333	0.0904708	0.531325	-0.233956	0.120689	0.944941	0.791397	1.12827
family Defluviitaleaceae|| id:ebi-a-GCST90016934	Postpartum depression	Inverse variance weighted	11	-0.0596023	0.0699021	0.393851	-0.19661	0.0774058	0.942139	0.821511	1.08048
family Desulfovibrionaceae|| id:ebi-a-GCST90016935	Postpartum depression	Inverse variance weighted	8	0.041556	0.107853	0.700013	-0.169835	0.252947	1.04243	0.843804	1.28782
family Enterobacteriaceae|| id:ebi-a-GCST90016936	Postpartum depression	Inverse variance weighted	7	-0.140402	0.132576	0.289587	-0.400251	0.119447	0.869009	0.670152	1.12687
family Erysipelotrichaceae|| id:ebi-a-GCST90016937	Postpartum depression	Inverse variance weighted	13	0.0225741	0.101121	0.823349	-0.175622	0.22077	1.02283	0.838935	1.24704
family Family XI|| id:ebi-a-GCST90016938	Postpartum depression	Inverse variance weighted	8	0.0399539	0.0484022	0.409113	-0.0549144	0.134822	1.04076	0.946566	1.14433
family Family XIII|| id:ebi-a-GCST90016939	Postpartum depression	Inverse variance weighted	7	0.00459907	0.123587	0.970315	-0.237632	0.246831	1.00461	0.788492	1.27996
family Lachnospiraceae|| id:ebi-a-GCST90016940	Postpartum depression	Inverse variance weighted	16	-0.101196	0.0861302	0.240029	-0.270011	0.0676196	0.903756	0.763371	1.06996
family Lactobacillaceae|| id:ebi-a-GCST90016941	Postpartum depression	Inverse variance weighted	8	-0.00343113	0.0822666	0.966732	-0.164674	0.157811	0.996575	0.84817	1.17095
family Methanobacteriaceae|| id:ebi-a-GCST90016942	Postpartum depression	Inverse variance weighted	9	-0.0219917	0.0586598	0.707733	-0.136965	0.0929815	0.978248	0.872001	1.09744
family Oxalobacteraceae|| id:ebi-a-GCST90016943	Postpartum depression	Inverse variance weighted	14	-0.0592539	0.0472462	0.209787	-0.151856	0.0333486	0.942467	0.859112	1.03391
family Pasteurellaceae|| id:ebi-a-GCST90016944	Postpartum depression	Inverse variance weighted	13	0.0977636	0.0575731	0.0894932	-0.0150797	0.210607	1.1027	0.985033	1.23443
family Peptococcaceae|| id:ebi-a-GCST90016945	Postpartum depression	Inverse variance weighted	9	-0.0569191	0.0786284	0.469127	-0.211031	0.0971926	0.944671	0.809749	1.10207
family Peptostreptococcaceae|| id:ebi-a-GCST90016946	Postpartum depression	Inverse variance weighted	13	-0.039559	0.0738698	0.592288	-0.184344	0.105226	0.961213	0.83165	1.11096
family Porphyromonadaceae|| id:ebi-a-GCST90016947	Postpartum depression	Inverse variance weighted	9	-0.0496804	0.117672	0.672882	-0.280317	0.180956	0.951533	0.755544	1.19836
family Prevotellaceae|| id:ebi-a-GCST90016948	Postpartum depression	Inverse variance weighted	15	-0.168293	0.0820599	0.040281	-0.32913	-0.00745559	0.845106	0.719549	0.992572
family Rhodospirillaceae|| id:ebi-a-GCST90016949	Postpartum depression	Inverse variance weighted	15	0.0520401	0.0567994	0.359558	-0.0592868	0.163367	1.05342	0.942436	1.17747
family Rikenellaceae|| id:ebi-a-GCST90016950	Postpartum depression	Inverse variance weighted (multiplicative random effects)	16	-0.105571	0.101951	0.300434	-0.305395	0.0942535	0.899811	0.736832	1.09884
family Ruminococcaceae|| id:ebi-a-GCST90016951	Postpartum depression	Inverse variance weighted	9	0.119607	0.129599	0.356059	-0.134407	0.37362	1.12705	0.874234	1.45298
family Streptococcaceae|| id:ebi-a-GCST90016952	Postpartum depression	Inverse variance weighted	11	0.14707	0.111574	0.187458	-0.0716153	0.365755	1.15843	0.930889	1.4416
family Veillonellaceae|| id:ebi-a-GCST90016956	Postpartum depression	Inverse variance weighted	19	-0.164787	0.0723101	0.0226737	-0.306515	-0.0230589	0.848075	0.736008	0.977205
family Verrucomicrobiaceae|| id:ebi-a-GCST90016957	Postpartum depression	Inverse variance weighted	11	0.10998	0.0811273	0.175211	-0.0490295	0.268989	1.11626	0.952153	1.30864
family Victivallaceae|| id:ebi-a-GCST90016958	Postpartum depression	Inverse variance weighted	12	0.0165868	0.0571559	0.771661	-0.0954388	0.128612	1.01673	0.908974	1.13725
genus Actinomycesgenus Actinomyces|| id:ebi-a-GCST90016959	Postpartum depression	Inverse variance weighted	7	0.00928249	0.0761177	0.902939	-0.139908	0.158473	1.00933	0.869438	1.17172
genus Adlercreutziagenus Adlercreutzia|| id:ebi-a-GCST90016960	Postpartum depression	Inverse variance weighted	8	-0.0798554	0.0815275	0.327337	-0.239649	0.0799384	0.92325	0.786904	1.08322
genus Akkermansiagenus Akkermansia|| id:ebi-a-GCST90016961	Postpartum depression	Inverse variance weighted	11	0.109907	0.0811016	0.175362	-0.0490524	0.268866	1.11617	0.952131	1.30848
genus Alistipesgenus Alistipes|| id:ebi-a-GCST90016962	Postpartum depression	Inverse variance weighted	12	0.14932	0.110362	0.176054	-0.0669891	0.365629	1.16104	0.935205	1.44142
genus Allisonellagenus Allisonella|| id:ebi-a-GCST90016963	Postpartum depression	Inverse variance weighted	8	0.00221332	0.0482677	0.963426	-0.0923914	0.096818	1.00222	0.911748	1.10166
genus Alloprevotellagenus Alloprevotella|| id:ebi-a-GCST90016964	Postpartum depression	Inverse variance weighted	5	-0.0387497	0.0612073	0.526676	-0.158716	0.0812167	0.961991	0.853239	1.08461
genus Anaerofilumgenus Anaerofilum|| id:ebi-a-GCST90016965	Postpartum depression	Inverse variance weighted	11	0.0110272	0.0543132	0.839112	-0.0954268	0.117481	1.01109	0.908985	1.12466
genus Anaerostipesgenus Anaerostipes|| id:ebi-a-GCST90016966	Postpartum depression	Inverse variance weighted	13	-0.0848397	0.0915459	0.354059	-0.26427	0.0945902	0.91866	0.767767	1.09921
genus Anaerotruncusgenus Anaerotruncus|| id:ebi-a-GCST90016967	Postpartum depression	Inverse variance weighted	13	0.0665753	0.0898723	0.458829	-0.109574	0.242725	1.06884	0.896216	1.27472
genus Bacteroidesgenus Bacteroides|| id:ebi-a-GCST90016968	Postpartum depression	Inverse variance weighted	7	0.0964124	0.127579	0.449824	-0.153642	0.346467	1.10121	0.857579	1.41406
genus Barnesiellagenus Barnesiella|| id:ebi-a-GCST90016969	Postpartum depression	Inverse variance weighted	12	0.0524003	0.0855125	0.540022	-0.115204	0.220005	1.0538	0.891184	1.24608
genus Bifidobacteriumgenus Bifidobacterium|| id:ebi-a-GCST90016970	Postpartum depression	Inverse variance weighted	12	-0.187061	0.0776115	0.0159427	-0.33918	-0.0349426	0.829393	0.712354	0.965661
genus Bilophilagenus Bilophila|| id:ebi-a-GCST90016971	Postpartum depression	Inverse variance weighted	13	0.110485	0.105131	0.293295	-0.0955727	0.316542	1.11682	0.908852	1.37237
genus Blautiagenus Blautia|| id:ebi-a-GCST90016972	Postpartum depression	Inverse variance weighted	2	0.164096	0.561771	0.770206	-0.936976	1.26517	1.17833	0.391811	3.54369
genus Butyricicoccusgenus Butyricicoccus|| id:ebi-a-GCST90016973	Postpartum depression	Inverse variance weighted	8	-0.0233832	0.100781	0.816522	-0.220914	0.174147	0.976888	0.801786	1.19023
genus Butyricimonasgenus Butyricimonas|| id:ebi-a-GCST90016974	Postpartum depression	Inverse variance weighted	13	0.000499577	0.0755403	0.994723	-0.147559	0.148559	1.0005	0.862811	1.16016
genus Butyrivibriogenus Butyrivibrio|| id:ebi-a-GCST90016975	Postpartum depression	Inverse variance weighted	15	-0.0560171	0.0420328	0.18263	-0.138401	0.0263671	0.945523	0.870749	1.02672
genus Candidatus Soleaferreagenus Candidatus Soleaferrea|| id:ebi-a-GCST90016976	Postpartum depression	Inverse variance weighted	9	0.00898178	0.0642693	0.888856	-0.116986	0.13495	1.00902	0.889598	1.14448
genus Catenibacteriumgenus Catenibacterium|| id:ebi-a-GCST90016977	Postpartum depression	Inverse variance weighted	4	0.0308523	0.0728007	0.671718	-0.111837	0.173542	1.03133	0.89419	1.18951
genus Christensenellaceae R 7groupgenus Christensenellaceae R 7group|| id:ebi-a-GCST90016978	Postpartum depression	Inverse variance weighted	8	0.00463189	0.117991	0.968686	-0.226631	0.235895	1.00464	0.797215	1.26604
genus Clostridium innocuum groupgenus Clostridium innocuum group|| id:ebi-a-GCST90016979	Postpartum depression	Inverse variance weighted	7	-0.00792751	0.0593423	0.893727	-0.124238	0.108383	0.992104	0.883169	1.11447
genus Clostridium sensustricto1genus Clostridium sensustricto1|| id:ebi-a-GCST90016980	Postpartum depression	Inverse variance weighted	7	-0.138087	0.093527	0.139825	-0.3214	0.0452256	0.871023	0.725133	1.04626
genus Collinsellagenus Collinsella|| id:ebi-a-GCST90016981	Postpartum depression	Inverse variance weighted	9	0.0759509	0.106468	0.475619	-0.132727	0.284629	1.07891	0.875704	1.32927
genus Coprobactergenus Coprobacter|| id:ebi-a-GCST90016982	Postpartum depression	Inverse variance weighted	10	0.0271861	0.0641097	0.671526	-0.098469	0.152841	1.02756	0.906224	1.16514
genus Coprococcus1genus Coprococcus1|| id:ebi-a-GCST90016983	Postpartum depression	Inverse variance weighted	11	-0.142492	0.0972594	0.142901	-0.333121	0.0481362	0.867194	0.716684	1.04931
genus Coprococcus2genus Coprococcus2|| id:ebi-a-GCST90016984	Postpartum depression	Inverse variance weighted	8	0.0392088	0.0957938	0.682316	-0.148547	0.226965	1.03999	0.861959	1.25479
genus Coprococcus3genus Coprococcus3|| id:ebi-a-GCST90016985	Postpartum depression	Inverse variance weighted	9	-0.0436899	0.142682	0.759449	-0.323347	0.235967	0.957251	0.723723	1.26613
genus Defluviitaleaceae UCG011genus Defluviitaleaceae UCG011|| id:ebi-a-GCST90016986	Postpartum depression	Inverse variance weighted	9	-0.0442845	0.0782463	0.571419	-0.197647	0.109078	0.956682	0.820659	1.11525
genus Desulfovibriogenus Desulfovibrio|| id:ebi-a-GCST90016987	Postpartum depression	Inverse variance weighted	9	-0.142523	0.105636	0.177273	-0.349569	0.0645223	0.867167	0.704992	1.06665
genus Dialistergenus Dialister|| id:ebi-a-GCST90016988	Postpartum depression	Inverse variance weighted	11	-0.0702374	0.0821658	0.392648	-0.231282	0.0908075	0.932172	0.793515	1.09506
genus Doreagenus Dorea|| id:ebi-a-GCST90016989	Postpartum depression	Inverse variance weighted	10	0.0452512	0.10521	0.66712	-0.16096	0.251463	1.04629	0.851326	1.2859
genus Eggerthellagenus Eggerthella|| id:ebi-a-GCST90016990	Postpartum depression	Inverse variance weighted	10	-0.0999465	0.0580365	0.0850455	-0.213698	0.013805	0.904886	0.807592	1.0139
genus Eisenbergiellagenus Eisenbergiella|| id:ebi-a-GCST90016991	Postpartum depression	Inverse variance weighted	11	0.0305229	0.0560376	0.58597	-0.0793109	0.140357	1.03099	0.923753	1.15068
genus Enterorhabdusgenus Enterorhabdus|| id:ebi-a-GCST90016992	Postpartum depression	Inverse variance weighted	6	-0.1611	0.120763	0.182197	-0.397795	0.0755949	0.851207	0.6718	1.07853
genus Erysipelatoclostridiumgenus Erysipelatoclostridium|| id:ebi-a-GCST90016993	Postpartum depression	Inverse variance weighted	15	0.0173751	0.0620834	0.77958	-0.104308	0.139059	1.01753	0.900947	1.14919
genus Escherichia Shigellagenus Escherichia Shigella|| id:ebi-a-GCST90016995	Postpartum depression	Inverse variance weighted (multiplicative random effects)	10	0.0862401	0.131049	0.510489	-0.170615	0.343096	1.09007	0.843146	1.4093
genus Eubacterium brachy groupgenus Eubacterium brachy group|| id:ebi-a-GCST90016996	Postpartum depression	Inverse variance weighted	10	0.0394121	0.0665732	0.553843	-0.0910713	0.169896	1.0402	0.912953	1.18518
genus Eubacterium coprostanoligenes groupgenus Eubacterium coprostanoligenes group|| id:ebi-a-GCST90016997	Postpartum depression	Inverse variance weighted	13	0.0229523	0.105338	0.827513	-0.18351	0.229414	1.02322	0.832344	1.25786
genus Eubacterium eligens groupgenus Eubacterium eligens group|| id:ebi-a-GCST90016998	Postpartum depression	Inverse variance weighted	6	-0.0296018	0.12059	0.806088	-0.265958	0.206754	0.970832	0.766471	1.22968
genus Eubacterium fissicatena groupgenus Eubacterium fissicatena group|| id:ebi-a-GCST90016999	Postpartum depression	Inverse variance weighted	9	0.0372123	0.0692102	0.590804	-0.0984397	0.172864	1.03791	0.90625	1.1887
genus Eubacterium hallii groupgenus Eubacterium hallii group|| id:ebi-a-GCST90017000	Postpartum depression	Inverse variance weighted	15	0.0251817	0.0730397	0.730269	-0.117976	0.168339	1.0255	0.888717	1.18334
genus Eubacterium nodatum groupgenus Eubacterium nodatum group|| id:ebi-a-GCST90017001	Postpartum depression	Inverse variance weighted	11	0.0367428	0.0441956	0.405767	-0.0498807	0.123366	1.03743	0.951343	1.1313
genus Eubacterium oxidoreducens groupgenus Eubacterium oxidoreducens group|| id:ebi-a-GCST90017002	Postpartum depression	Inverse variance weighted	5	0.00989965	0.0809906	0.902715	-0.148842	0.168641	1.00995	0.861705	1.1837
genus Eubacterium rectale groupgenus Eubacterium rectale group|| id:ebi-a-GCST90017003	Postpartum depression	Inverse variance weighted	8	-0.0861383	0.125662	0.493045	-0.332437	0.16016	0.917467	0.717174	1.1737
genus Eubacterium ruminantium groupgenus Eubacterium ruminantium group|| id:ebi-a-GCST90017004	Postpartum depression	Inverse variance weighted	18	0.0236209	0.0590189	0.68899	-0.0920562	0.139298	1.0239	0.912054	1.14947
genus Eubacterium ventriosum groupgenus Eubacterium ventriosum group|| id:ebi-a-GCST90017005	Postpartum depression	Inverse variance weighted	15	-0.088508	0.0783163	0.258419	-0.242008	0.0649918	0.915296	0.78505	1.06715
genus Eubacterium xylanophilum groupgenus Eubacterium xylanophilum group|| id:ebi-a-GCST90017006	Postpartum depression	Inverse variance weighted	9	-0.115984	0.086266	0.178789	-0.285065	0.0530974	0.89049	0.751965	1.05453
genus Faecalibacteriumgenus Faecalibacterium|| id:ebi-a-GCST90017007	Postpartum depression	Inverse variance weighted	10	0.00596886	0.0930059	0.948829	-0.176323	0.18826	1.00599	0.838347	1.20715
genus Family XIII AD3011 groupgenus Family XIII AD3011 group|| id:ebi-a-GCST90017008	Postpartum depression	Inverse variance weighted	13	0.102627	0.0816121	0.208575	-0.0573331	0.262586	1.10808	0.944279	1.30029
genus Family XIII UCG001genus Family XIII UCG001|| id:ebi-a-GCST90017009	Postpartum depression	Inverse variance weighted	8	-0.00448513	0.0970813	0.963151	-0.194765	0.185794	0.995525	0.823028	1.20417
genus Flavonifractorgenus Flavonifractor|| id:ebi-a-GCST90017010	Postpartum depression	Inverse variance weighted	5	-0.0116587	0.112034	0.917118	-0.231245	0.207927	0.988409	0.793545	1.23112
genus Fusicatenibactergenus Fusicatenibacter|| id:ebi-a-GCST90017011	Postpartum depression	Inverse variance weighted	18	-0.0093925	0.0777083	0.903795	-0.161701	0.142916	0.990651	0.850696	1.15363
genus Gordonibactergenus Gordonibacter|| id:ebi-a-GCST90017012	Postpartum depression	Inverse variance weighted	10	0.0348958	0.050078	0.485909	-0.063257	0.133049	1.03551	0.938702	1.14231
genus Haemophilusgenus Haemophilus|| id:ebi-a-GCST90017013	Postpartum depression	Inverse variance weighted	9	0.0586842	0.0814913	0.471445	-0.101039	0.218407	1.06044	0.903898	1.24409
genus Holdemanellagenus Holdemanella|| id:ebi-a-GCST90017014	Postpartum depression	Inverse variance weighted	11	-0.0153632	0.0587656	0.793759	-0.130544	0.0998173	0.984754	0.877618	1.10497
genus Holdemaniagenus Holdemania|| id:ebi-a-GCST90017015	Postpartum depression	Inverse variance weighted	14	0.0722639	0.0629637	0.251089	-0.0511449	0.195673	1.07494	0.950141	1.21613
genus Howardellagenus Howardella|| id:ebi-a-GCST90017016	Postpartum depression	Inverse variance weighted	9	0.0100427	0.0473731	0.832114	-0.0828087	0.102894	1.01009	0.920527	1.10837
genus Hungatellagenus Hungatella|| id:ebi-a-GCST90017017	Postpartum depression	Inverse variance weighted	5	-0.0660058	0.0883815	0.455167	-0.239234	0.107222	0.936125	0.787231	1.11318
genus Intestinibactergenus Intestinibacter|| id:ebi-a-GCST90017018	Postpartum depression	Inverse variance weighted	15	-0.00536852	0.0687875	0.937792	-0.140192	0.129455	0.994646	0.869191	1.13821
genus Intestinimonasgenus Intestinimonas|| id:ebi-a-GCST90017019	Postpartum depression	Inverse variance weighted	16	0.117955	0.0708406	0.0958969	-0.0208923	0.256803	1.12519	0.979324	1.29279
genus Lachnoclostridiumgenus Lachnoclostridium|| id:ebi-a-GCST90017020	Postpartum depression	Inverse variance weighted	13	0.0155922	0.0889346	0.860827	-0.15872	0.189904	1.01571	0.853236	1.20913
genus Lachnospiraceae FCS020 groupgenus Lachnospiraceae FCS020 group|| id:ebi-a-GCST90017021	Postpartum depression	Inverse variance weighted	12	0.102064	0.0790029	0.196391	-0.0527816	0.25691	1.10745	0.948587	1.29293
genus Lachnospiraceae NC2004 groupgenus Lachnospiraceae NC2004 group|| id:ebi-a-GCST90017022	Postpartum depression	Inverse variance weighted	9	-0.0622247	0.0791951	0.432035	-0.217447	0.0929977	0.939672	0.80457	1.09746
genus Lachnospiraceae ND3007 groupgenus Lachnospiraceae ND3007 group|| id:ebi-a-GCST90017023	Postpartum depression	Inverse variance weighted	3	0.0262412	0.184923	0.887156	-0.336207	0.38869	1.02659	0.714475	1.47505
genus Lachnospiraceae NK4A136 groupgenus Lachnospiraceae NK4A136 group|| id:ebi-a-GCST90017024	Postpartum depression	Inverse variance weighted	15	-0.0646252	0.0845716	0.444779	-0.230386	0.101135	0.937419	0.794227	1.10643
genus Lachnospiraceae UCG001genus Lachnospiraceae UCG001|| id:ebi-a-GCST90017025	Postpartum depression	Inverse variance weighted	12	0.0880437	0.0682751	0.197209	-0.0457755	0.221863	1.09204	0.955256	1.2484
genus Lachnospiraceae UCG004genus Lachnospiraceae UCG004|| id:ebi-a-GCST90017026	Postpartum depression	Inverse variance weighted	12	-0.130079	0.0995302	0.191236	-0.325159	0.0649999	0.878026	0.722413	1.06716
genus Lachnospiraceae UCG008genus Lachnospiraceae UCG008|| id:ebi-a-GCST90017027	Postpartum depression	Inverse variance weighted	10	-0.0904843	0.0619536	0.144148	-0.211913	0.0309447	0.913489	0.809035	1.03143
genus Lachnospiraceae UCG010genus Lachnospiraceae UCG010|| id:ebi-a-GCST90017028	Postpartum depression	Inverse variance weighted	10	-0.0375161	0.0925498	0.685212	-0.218914	0.143882	0.963179	0.803391	1.15475
genus Lactobacillusgenus Lactobacillus|| id:ebi-a-GCST90017030	Postpartum depression	Inverse variance weighted (multiplicative random effects)	8	-0.0360535	0.0998477	0.718036	-0.231755	0.159648	0.964589	0.79314	1.1731
genus Lactococcusgenus Lactococcus|| id:ebi-a-GCST90017031	Postpartum depression	Inverse variance weighted	9	0.068606	0.0539105	0.203163	-0.0370584	0.174271	1.07101	0.96362	1.19038
genus Marvinbryantiagenus Marvinbryantia|| id:ebi-a-GCST90017032	Postpartum depression	Inverse variance weighted	10	0.00238777	0.0886449	0.978511	-0.171356	0.176132	1.00239	0.842521	1.1926
genus Methanobrevibactergenus Methanobrevibacter|| id:ebi-a-GCST90017033	Postpartum depression	Inverse variance weighted	6	0.0667934	0.083954	0.426267	-0.0977565	0.231343	1.06907	0.90687	1.26029
genus Odoribactergenus Odoribacter|| id:ebi-a-GCST90017034	Postpartum depression	Inverse variance weighted	7	0.0284298	0.138318	0.837151	-0.242674	0.299533	1.02884	0.784527	1.34923
genus Olsenellagenus Olsenella|| id:ebi-a-GCST90017035	Postpartum depression	Inverse variance weighted	10	-0.0526041	0.0536028	0.326411	-0.157666	0.0524574	0.948756	0.854135	1.05386
genus Oscillibactergenus Oscillibacter|| id:ebi-a-GCST90017036	Postpartum depression	Inverse variance weighted	13	-0.0120625	0.0624604	0.846863	-0.134485	0.11036	0.98801	0.874166	1.11668
genus Oscillospiragenus Oscillospira|| id:ebi-a-GCST90017037	Postpartum depression	Inverse variance weighted (multiplicative random effects)	8	-0.0387396	0.135408	0.774805	-0.30414	0.226661	0.962001	0.737758	1.2544
genus Oxalobactergenus Oxalobacter|| id:ebi-a-GCST90017038	Postpartum depression	Inverse variance weighted	11	-0.046744	0.0512466	0.361696	-0.147187	0.0536994	0.954332	0.863132	1.05517
genus Parabacteroidesgenus Parabacteroides|| id:ebi-a-GCST90017039	Postpartum depression	Inverse variance weighted (multiplicative random effects)	5	-0.0222265	0.308466	0.942558	-0.626821	0.582368	0.978019	0.534288	1.79027
genus Paraprevotellagenus Paraprevotella|| id:ebi-a-GCST90017040	Postpartum depression	Inverse variance weighted (multiplicative random effects)	13	0.102012	0.0718287	0.155545	-0.0387719	0.242796	1.1074	0.96197	1.27481
genus Parasutterellagenus Parasutterella|| id:ebi-a-GCST90017041	Postpartum depression	Inverse variance weighted	14	0.00327379	0.0762801	0.965767	-0.146235	0.152783	1.00328	0.863955	1.16507
genus Peptococcusgenus Peptococcus|| id:ebi-a-GCST90017042	Postpartum depression	Inverse variance weighted	12	0.0730182	0.0512664	0.154363	-0.0274639	0.1735	1.07575	0.97291	1.18946
genus Phascolarctobacteriumgenus Phascolarctobacterium|| id:ebi-a-GCST90017043	Postpartum depression	Inverse variance weighted	7	-0.179807	0.131141	0.170345	-0.436844	0.0772295	0.835431	0.646072	1.08029
genus Prevotella7genus Prevotella7|| id:ebi-a-GCST90017044	Postpartum depression	Inverse variance weighted	11	-0.0751797	0.0608632	0.216747	-0.194472	0.0441122	0.927577	0.82327	1.0451
genus Prevotella9genus Prevotella9|| id:ebi-a-GCST90017045	Postpartum depression	Inverse variance weighted	15	0.0342106	0.0589155	0.561461	-0.0812637	0.149685	1.0348	0.921951	1.16147
genus Rikenellaceae RC9 gut groupgenus Rikenellaceae RC9 gut group|| id:ebi-a-GCST90017046	Postpartum depression	Inverse variance weighted	11	0.0580421	0.0440916	0.18804	-0.0283774	0.144462	1.05976	0.972021	1.15542
genus Romboutsiagenus Romboutsia|| id:ebi-a-GCST90017047	Postpartum depression	Inverse variance weighted	13	-0.142974	0.0947635	0.131364	-0.32871	0.0427624	0.866777	0.719852	1.04369
genus Roseburiagenus Roseburia|| id:ebi-a-GCST90017048	Postpartum depression	Inverse variance weighted	13	0.119608	0.0904325	0.185961	-0.0576397	0.296856	1.12705	0.94399	1.34562
genus Ruminiclostridium5genus Ruminiclostridium5|| id:ebi-a-GCST90017049	Postpartum depression	Inverse variance weighted	11	-0.0195494	0.100799	0.846219	-0.217115	0.178017	0.98064	0.804837	1.19485
genus Ruminiclostridium6genus Ruminiclostridium6|| id:ebi-a-GCST90017050	Postpartum depression	Inverse variance weighted	14	-0.029821	0.0981031	0.761146	-0.222103	0.162461	0.970619	0.800833	1.1764
genus Ruminiclostridium9genus Ruminiclostridium9|| id:ebi-a-GCST90017051	Postpartum depression	Inverse variance weighted	7	0.0149638	0.124423	0.904273	-0.228906	0.258833	1.01508	0.795404	1.29542
genus Ruminococcaceae NK4A214 groupgenus Ruminococcaceae NK4A214 group|| id:ebi-a-GCST90017052	Postpartum depression	Inverse variance weighted	13	0.0521971	0.0824289	0.526579	-0.109364	0.213758	1.05358	0.896404	1.23832
genus Ruminococcaceae UCG002genus Ruminococcaceae UCG002|| id:ebi-a-GCST90017053	Postpartum depression	Inverse variance weighted	16	0.0949746	0.0711413	0.181872	-0.0444624	0.234412	1.09963	0.956512	1.26416
genus Ruminococcaceae UCG003genus Ruminococcaceae UCG003|| id:ebi-a-GCST90017054	Postpartum depression	Inverse variance weighted	12	0.0731604	0.0801213	0.361179	-0.0838774	0.230198	1.0759	0.919544	1.25885
genus Ruminococcaceae UCG004genus Ruminococcaceae UCG004|| id:ebi-a-GCST90017055	Postpartum depression	Inverse variance weighted	11	-0.0475046	0.0787053	0.546126	-0.201767	0.106758	0.953606	0.817285	1.11266
genus Ruminococcaceae UCG005genus Ruminococcaceae UCG005|| id:ebi-a-GCST90017056	Postpartum depression	Inverse variance weighted	14	0.0971174	0.0742502	0.190882	-0.048413	0.242648	1.10199	0.95274	1.27462
genus Ruminococcaceae UCG009genus Ruminococcaceae UCG009|| id:ebi-a-GCST90017057	Postpartum depression	Inverse variance weighted	12	0.0578478	0.0683247	0.397185	-0.0760686	0.191764	1.05955	0.926753	1.21138
genus Ruminococcaceae UCG010genus Ruminococcaceae UCG010|| id:ebi-a-GCST90017058	Postpartum depression	Inverse variance weighted (multiplicative random effects)	6	-0.190761	0.161465	0.237426	-0.507232	0.125709	0.82633	0.60216	1.13395
genus Ruminococcaceae UCG011genus Ruminococcaceae UCG011|| id:ebi-a-GCST90017059	Postpartum depression	Inverse variance weighted	8	-0.107124	0.0506378	0.0343877	-0.206374	-0.00787399	0.898414	0.813529	0.992157
genus Ruminococcaceae UCG013genus Ruminococcaceae UCG013|| id:ebi-a-GCST90017060	Postpartum depression	Inverse variance weighted	11	-0.0385974	0.106485	0.717004	-0.247309	0.170114	0.962138	0.7809	1.18544
genus Ruminococcaceae UCG014genus Ruminococcaceae UCG014|| id:ebi-a-GCST90017061	Postpartum depression	Inverse variance weighted	11	-0.0278577	0.0976961	0.775532	-0.219342	0.163627	0.972527	0.803047	1.17777
genus Ruminococcus1genus Ruminococcus1|| id:ebi-a-GCST90017062	Postpartum depression	Inverse variance weighted	10	-0.0930298	0.0898259	0.300357	-0.269089	0.083029	0.911166	0.764076	1.08657
genus Ruminococcus2genus Ruminococcus2|| id:ebi-a-GCST90017063	Postpartum depression	Inverse variance weighted	15	-0.0101856	0.0727157	0.888602	-0.152708	0.132337	0.989866	0.85838	1.14149
genus Ruminococcus gauvreauii groupgenus Ruminococcus gauvreauii group|| id:ebi-a-GCST90017064	Postpartum depression	Inverse variance weighted	11	0.109917	0.102499	0.283552	-0.0909803	0.310814	1.11619	0.913036	1.36454
genus Ruminococcus gnavus groupgenus Ruminococcus gnavus group|| id:ebi-a-GCST90017065	Postpartum depression	Inverse variance weighted	11	0.0664186	0.0590128	0.26038	-0.0492465	0.182084	1.06867	0.951946	1.19971
genus Ruminococcus torques groupgenus Ruminococcus torques group|| id:ebi-a-GCST90017066	Postpartum depression	Inverse variance weighted	7	-0.174975	0.142784	0.220404	-0.454832	0.104881	0.839478	0.634555	1.11058
genus Sellimonasgenus Sellimonas|| id:ebi-a-GCST90017067	Postpartum depression	Inverse variance weighted	9	0.0219581	0.0447065	0.623312	-0.0656665	0.109583	1.0222	0.936443	1.11581
genus Senegalimassiliagenus Senegalimassilia|| id:ebi-a-GCST90017068	Postpartum depression	Inverse variance weighted	5	-0.130015	0.0997556	0.192459	-0.325536	0.0655056	0.878082	0.72214	1.0677
genus Slackiagenus Slackia|| id:ebi-a-GCST90017069	Postpartum depression	Inverse variance weighted	6	0.156136	0.0825848	0.0586759	-0.00573025	0.318002	1.16899	0.994286	1.37438
genus Streptococcusgenus Streptococcus|| id:ebi-a-GCST90017070	Postpartum depression	Inverse variance weighted	12	0.0913662	0.114441	0.424655	-0.132938	0.31567	1.09567	0.87552	1.37118
genus Subdoligranulumgenus Subdoligranulum|| id:ebi-a-GCST90017071	Postpartum depression	Inverse variance weighted	10	0.041579	0.0926944	0.653749	-0.140102	0.22326	1.04246	0.86927	1.25015
genus Sutterellagenus Sutterella|| id:ebi-a-GCST90017072	Postpartum depression	Inverse variance weighted	12	-0.0110852	0.0812758	0.891513	-0.170386	0.148215	0.988976	0.84334	1.15976
genus Terrisporobactergenus Terrisporobacter|| id:ebi-a-GCST90017073	Postpartum depression	Inverse variance weighted	5	-0.0204523	0.0940421	0.827834	-0.204775	0.16387	0.979755	0.814831	1.17806
genus Turicibactergenus Turicibacter|| id:ebi-a-GCST90017074	Postpartum depression	Inverse variance weighted	9	-0.0417286	0.0766473	0.58615	-0.191957	0.1085	0.95913	0.825342	1.11461
genus Tyzzerella3genus Tyzzerella3|| id:ebi-a-GCST90017075	Postpartum depression	Inverse variance weighted	13	0.00375115	0.0509545	0.941315	-0.0961197	0.103622	1.00376	0.908355	1.10918
genus Veillonellagenus Veillonella|| id:ebi-a-GCST90017088	Postpartum depression	Inverse variance weighted	6	0.0645239	0.125718	0.607782	-0.181884	0.310932	1.06665	0.833698	1.3647
genus Victivallisgenus Victivallis|| id:ebi-a-GCST90017089	Postpartum depression	Inverse variance weighted	10	-0.0806586	0.0471217	0.0869509	-0.173017	0.0117001	0.922509	0.841123	1.01177
phylum Actinobacteriaphylum Actinobacteria|| id:ebi-a-GCST90017110	Postpartum depression	MR Egger	14	-0.659154	0.367917	0.0984323	-1.38027	0.0619625	0.517289	0.25151	1.06392
phylum Bacteroidetesphylum Bacteroidetes|| id:ebi-a-GCST90017111	Postpartum depression	MR Egger	10	0.330111	0.279942	0.272192	-0.218575	0.878797	1.39112	0.803663	2.408
phylum Cyanobacteriaphylum Cyanobacteria|| id:ebi-a-GCST90017112	Postpartum depression	MR Egger	8	-0.432196	0.25747	0.144231	-0.936837	0.0724448	0.649082	0.391865	1.07513
phylum Euryarchaeotaphylum Euryarchaeota|| id:ebi-a-GCST90017113	Postpartum depression	MR Egger	11	-0.335379	0.251114	0.214481	-0.827562	0.156804	0.715067	0.437114	1.16977
phylum Firmicutesphylum Firmicutes|| id:ebi-a-GCST90017114	Postpartum depression	MR Egger	15	0.260888	0.206098	0.227785	-0.143064	0.66484	1.29808	0.866698	1.94418
phylum Lentisphaeraephylum Lentisphaerae|| id:ebi-a-GCST90017115	Postpartum depression	MR Egger	9	-0.0726093	0.235018	0.766351	-0.533245	0.388026	0.929964	0.586698	1.47407
phylum Proteobacteriaphylum Proteobacteria|| id:ebi-a-GCST90017116	Postpartum depression	MR Egger	12	-0.43163	0.250377	0.115441	-0.922369	0.0591084	0.649449	0.397576	1.06089
phylum Tenericutesphylum Tenericutes|| id:ebi-a-GCST90017117	Postpartum depression	MR Egger	12	-0.275187	0.253131	0.302487	-0.771323	0.22095	0.75943	0.462401	1.24726
phylum Verrucomicrobiaphylum Verrucomicrobia|| id:ebi-a-GCST90017118	Postpartum depression	MR Egger	12	0.129476	0.196188	0.524189	-0.255053	0.514006	1.13823	0.774875	1.67197
class Actinobacteria|| id:ebi-a-GCST90016908	Postpartum depression	MR Egger	14	-0.339384	0.209684	0.131511	-0.750365	0.0715974	0.712209	0.472194	1.07422
class Alphaproteobacteria|| id:ebi-a-GCST90016909	Postpartum depression	MR Egger	7	0.625128	0.324977	0.112408	-0.0118278	1.26208	1.86849	0.988242	3.53278
class Bacilli|| id:ebi-a-GCST90016910	Postpartum depression	MR Egger	18	-0.00573281	0.221825	0.979702	-0.44051	0.429045	0.994284	0.643708	1.53579
class Bacteroidia|| id:ebi-a-GCST90016911	Postpartum depression	MR Egger	13	0.29573	0.291748	0.332528	-0.276096	0.867556	1.34411	0.75874	2.38109
class Betaproteobacteria|| id:ebi-a-GCST90016912	Postpartum depression	MR Egger	10	-0.301641	0.315021	0.366339	-0.919081	0.315799	0.739603	0.398885	1.37135
class Clostridia|| id:ebi-a-GCST90016913	Postpartum depression	MR Egger	11	0.187405	0.302325	0.550707	-0.405152	0.779962	1.20612	0.666876	2.18139
class Coriobacteriia|| id:ebi-a-GCST90016914	Postpartum depression	MR Egger	13	-0.562412	0.384309	0.171329	-1.31566	0.190834	0.569833	0.268298	1.21026
class Deltaproteobacteria|| id:ebi-a-GCST90016915	Postpartum depression	MR Egger	11	-0.540628	0.489616	0.298157	-1.50027	0.419019	0.582383	0.223069	1.52047
class Erysipelotrichia|| id:ebi-a-GCST90016916	Postpartum depression	MR Egger	13	0.789641	0.408786	0.0795599	-0.0115793	1.59086	2.2026	0.988487	4.90797
class Gammaproteobacteria|| id:ebi-a-GCST90016917	Postpartum depression	MR Egger	6	-0.361073	0.392092	0.409223	-1.12957	0.407428	0.696928	0.323171	1.50295
class Lentisphaeria|| id:ebi-a-GCST90016918	Postpartum depression	MR Egger	8	-0.128393	0.214111	0.57067	-0.548051	0.291264	0.879507	0.578075	1.33812
class Melainabacteria|| id:ebi-a-GCST90016919	Postpartum depression	MR Egger	10	0.439214	0.235711	0.0994162	-0.0227791	0.901207	1.55149	0.977478	2.46257
class Methanobacteria|| id:ebi-a-GCST90016920	Postpartum depression	MR Egger	9	0.14562	0.238143	0.560206	-0.32114	0.61238	1.15676	0.725322	1.84482
class Mollicutes|| id:ebi-a-GCST90016921	Postpartum depression	MR Egger	12	-0.275187	0.253131	0.302487	-0.771323	0.22095	0.75943	0.462401	1.24726
class Negativicutes|| id:ebi-a-GCST90016922	Postpartum depression	MR Egger	12	-0.13975	0.32717	0.678323	-0.781003	0.501503	0.869576	0.457947	1.6512
class Verrucomicrobiae|| id:ebi-a-GCST90016923	Postpartum depression	MR Egger	11	0.349026	0.277258	0.239756	-0.1944	0.892452	1.41769	0.823329	2.44111
order Actinomycetales|| id:ebi-a-GCST90017090	Postpartum depression	MR Egger	4	0.162951	0.215997	0.529331	-0.260403	0.586305	1.17698	0.770741	1.79734
order Bacillales|| id:ebi-a-GCST90017091	Postpartum depression	MR Egger	8	0.081779	0.231581	0.736064	-0.372119	0.535677	1.08522	0.689272	1.7086
order Bacteroidales|| id:ebi-a-GCST90017092	Postpartum depression	MR Egger	13	0.29573	0.291748	0.332528	-0.276096	0.867556	1.34411	0.75874	2.38109
order Bifidobacteriales|| id:ebi-a-GCST90017093	Postpartum depression	MR Egger	11	-0.428765	0.367214	0.272963	-1.14851	0.290975	0.651313	0.31711	1.33773
order Burkholderiales|| id:ebi-a-GCST90017094	Postpartum depression	MR Egger	10	-0.245299	0.309765	0.451266	-0.852439	0.361841	0.78247	0.426374	1.43597
order Clostridiales|| id:ebi-a-GCST90017095	Postpartum depression	MR Egger	12	0.116032	0.235036	0.632196	-0.344638	0.576702	1.12303	0.708477	1.78016
order Coriobacteriales|| id:ebi-a-GCST90017096	Postpartum depression	MR Egger	13	-0.562412	0.384309	0.171329	-1.31566	0.190834	0.569833	0.268298	1.21026
order Desulfovibrionales || id:ebi-a-GCST90017097	Postpartum depression	MR Egger	10	-0.397558	0.485598	0.436666	-1.34933	0.554215	0.671959	0.259414	1.74057
order Enterobacteriales || id:ebi-a-GCST90017098	Postpartum depression	MR Egger	7	-0.557824	0.847096	0.539318	-2.21813	1.10248	0.572454	0.108812	3.01164
order Erysipelotrichales || id:ebi-a-GCST90017099	Postpartum depression	MR Egger	13	0.789641	0.408786	0.0795599	-0.0115793	1.59086	2.2026	0.988487	4.90797
order Gastranaerophilales || id:ebi-a-GCST90017100	Postpartum depression	MR Egger	9	0.333589	0.28162	0.274855	-0.218385	0.885563	1.39597	0.803816	2.42435
order Lactobacillales|| id:ebi-a-GCST90017101	Postpartum depression	MR Egger	15	-0.0695588	0.215888	0.752425	-0.4927	0.353582	0.932805	0.610975	1.42416
order Methanobacteriales || id:ebi-a-GCST90017102	Postpartum depression	MR Egger	9	0.14562	0.238143	0.560206	-0.32114	0.61238	1.15676	0.725322	1.84482
order Mollicutes|| id:ebi-a-GCST90017103	Postpartum depression	MR Egger	12	-0.113902	0.216938	0.610996	-0.5391	0.311297	0.892346	0.583273	1.36519
order NB1n|| id:ebi-a-GCST90017104	Postpartum depression	MR Egger	12	0.197684	0.206133	0.360165	-0.206336	0.601704	1.21858	0.813559	1.82523
order Pasteurellales|| id:ebi-a-GCST90017105	Postpartum depression	MR Egger	13	0.196005	0.123601	0.141094	-0.0462529	0.438263	1.21653	0.9548	1.55001
order Rhodospirillales|| id:ebi-a-GCST90017106	Postpartum depression	MR Egger	14	0.155165	0.235026	0.521594	-0.305486	0.615816	1.16785	0.736765	1.85117
order Selenomonadales || id:ebi-a-GCST90017107	Postpartum depression	MR Egger	12	-0.13975	0.32717	0.678323	-0.781003	0.501503	0.869576	0.457947	1.6512
order Verrucomicrobiales || id:ebi-a-GCST90017108	Postpartum depression	MR Egger	11	0.349026	0.277258	0.239756	-0.1944	0.892452	1.41769	0.823329	2.44111
order Victivallales|| id:ebi-a-GCST90017109	Postpartum depression	MR Egger	8	-0.128393	0.214111	0.57067	-0.548051	0.291264	0.879507	0.578075	1.33812
family Acidaminococcaceae|| id:ebi-a-GCST90016924	Postpartum depression	MR Egger	7	-0.342518	0.276004	0.269658	-0.883487	0.19845	0.70998	0.413339	1.21951
family Actinomycetaceae|| id:ebi-a-GCST90016925	Postpartum depression	MR Egger	4	0.162898	0.215504	0.528613	-0.25949	0.585286	1.17692	0.771445	1.79551
family Alcaligenaceae|| id:ebi-a-GCST90016926	Postpartum depression	MR Egger	11	-0.303423	0.452031	0.51892	-1.1894	0.582558	0.738287	0.304403	1.79061
family Bacteroidaceae|| id:ebi-a-GCST90016927	Postpartum depression	MR Egger	7	-0.741798	0.585611	0.261059	-1.8896	0.406	0.476257	0.151133	1.5008
family Bacteroidales S24 7group|| id:ebi-a-GCST90016928	Postpartum depression	MR Egger	8	0.324105	0.329062	0.362691	-0.320857	0.969067	1.38279	0.725527	2.63548
family Bifidobacteriaceae|| id:ebi-a-GCST90016929	Postpartum depression	MR Egger	11	-0.428765	0.367214	0.272963	-1.14851	0.290975	0.651313	0.31711	1.33773
family Clostridiaceae1|| id:ebi-a-GCST90016931	Postpartum depression	MR Egger	10	-0.307686	0.260556	0.271565	-0.818376	0.203004	0.735146	0.441147	1.22508
family Clostridiales vadin BB60 group|| id:ebi-a-GCST90016932	Postpartum depression	MR Egger	15	0.0423454	0.231791	0.857861	-0.411965	0.496655	1.04325	0.662348	1.64322
family Coriobacteriaceae|| id:ebi-a-GCST90016933	Postpartum depression	MR Egger	13	-0.562412	0.384309	0.171329	-1.31566	0.190834	0.569833	0.268298	1.21026
family Defluviitaleaceae|| id:ebi-a-GCST90016934	Postpartum depression	MR Egger	11	0.191779	0.239009	0.442996	-0.276678	0.660237	1.2114	0.758298	1.93525
family Desulfovibrionaceae|| id:ebi-a-GCST90016935	Postpartum depression	MR Egger	8	-0.501296	0.516426	0.369184	-1.51349	0.510898	0.605745	0.22014	1.66679
family Enterobacteriaceae|| id:ebi-a-GCST90016936	Postpartum depression	MR Egger	7	-0.557824	0.847096	0.539318	-2.21813	1.10248	0.572454	0.108812	3.01164
family Erysipelotrichaceae|| id:ebi-a-GCST90016937	Postpartum depression	MR Egger	13	0.789641	0.408786	0.0795599	-0.0115793	1.59086	2.2026	0.988487	4.90797
family Family XI|| id:ebi-a-GCST90016938	Postpartum depression	MR Egger	8	-0.0423089	0.308692	0.895468	-0.647346	0.562728	0.958574	0.523433	1.75545
family Family XIII|| id:ebi-a-GCST90016939	Postpartum depression	MR Egger	7	-0.0380748	0.463839	0.937763	-0.947198	0.871049	0.962641	0.387826	2.38942
family Lachnospiraceae|| id:ebi-a-GCST90016940	Postpartum depression	MR Egger	16	-0.590203	0.301152	0.0702334	-1.18046	5.46523e-05	0.554215	0.307137	1.00005
family Lactobacillaceae|| id:ebi-a-GCST90016941	Postpartum depression	MR Egger	8	0.181286	0.20622	0.413168	-0.222904	0.585477	1.19876	0.800192	1.79585
family Methanobacteriaceae|| id:ebi-a-GCST90016942	Postpartum depression	MR Egger	9	0.14562	0.238143	0.560206	-0.32114	0.61238	1.15676	0.725322	1.84482
family Oxalobacteraceae|| id:ebi-a-GCST90016943	Postpartum depression	MR Egger	14	-0.0473262	0.189785	0.807294	-0.419304	0.324652	0.953776	0.657504	1.38355
family Pasteurellaceae|| id:ebi-a-GCST90016944	Postpartum depression	MR Egger	13	0.196005	0.123601	0.141094	-0.0462529	0.438263	1.21653	0.9548	1.55001
family Peptococcaceae|| id:ebi-a-GCST90016945	Postpartum depression	MR Egger	9	-0.0160656	0.232756	0.946901	-0.472268	0.440136	0.984063	0.623587	1.55292
family Peptostreptococcaceae|| id:ebi-a-GCST90016946	Postpartum depression	MR Egger	13	-0.0744791	0.167579	0.665341	-0.402934	0.253976	0.928227	0.668356	1.28914
family Porphyromonadaceae|| id:ebi-a-GCST90016947	Postpartum depression	MR Egger	9	-0.456976	0.51958	0.408301	-1.47535	0.561401	0.633196	0.228698	1.75313
family Prevotellaceae|| id:ebi-a-GCST90016948	Postpartum depression	MR Egger	15	-0.514421	0.288755	0.0981904	-1.08038	0.0515386	0.597847	0.339466	1.05289
family Rhodospirillaceae|| id:ebi-a-GCST90016949	Postpartum depression	MR Egger	15	0.175845	0.240393	0.47746	-0.295325	0.647015	1.19225	0.744289	1.90983
family Rikenellaceae|| id:ebi-a-GCST90016950	Postpartum depression	MR Egger	16	-0.423075	0.310675	0.194776	-1.032	0.185848	0.65503	0.356295	1.20424
family Ruminococcaceae|| id:ebi-a-GCST90016951	Postpartum depression	MR Egger	9	-0.10407	0.297922	0.737123	-0.687998	0.479858	0.901162	0.502581	1.61585
family Streptococcaceae|| id:ebi-a-GCST90016952	Postpartum depression	MR Egger	11	0.756014	0.440408	0.12018	-0.107186	1.61921	2.12977	0.898358	5.04912
family Veillonellaceae|| id:ebi-a-GCST90016956	Postpartum depression	MR Egger	19	-0.138532	0.150618	0.370567	-0.433744	0.15668	0.870635	0.648078	1.16962
family Verrucomicrobiaceae|| id:ebi-a-GCST90016957	Postpartum depression	MR Egger	11	0.349167	0.277217	0.239517	-0.194179	0.892512	1.41789	0.823511	2.44125
family Victivallaceae|| id:ebi-a-GCST90016958	Postpartum depression	MR Egger	12	-0.208669	0.27619	0.467355	-0.750002	0.332663	0.811664	0.472366	1.39468
genus Actinomycesgenus Actinomyces|| id:ebi-a-GCST90016959	Postpartum depression	MR Egger	7	0.0471568	0.187925	0.811851	-0.321176	0.41549	1.04829	0.725295	1.51511
genus Adlercreutziagenus Adlercreutzia|| id:ebi-a-GCST90016960	Postpartum depression	MR Egger	8	-0.14937	0.364815	0.696431	-0.864407	0.565666	0.86125	0.421301	1.76062
genus Akkermansiagenus Akkermansia|| id:ebi-a-GCST90016961	Postpartum depression	MR Egger	11	0.348519	0.277109	0.240153	-0.194614	0.891652	1.41697	0.823153	2.43916
genus Alistipesgenus Alistipes|| id:ebi-a-GCST90016962	Postpartum depression	MR Egger	12	-0.598292	0.495888	0.255389	-1.57023	0.373648	0.54975	0.207997	1.45303
genus Allisonellagenus Allisonella|| id:ebi-a-GCST90016963	Postpartum depression	MR Egger	8	0.411289	0.326044	0.25397	-0.227757	1.05033	1.50876	0.796318	2.85861
genus Alloprevotellagenus Alloprevotella|| id:ebi-a-GCST90016964	Postpartum depression	MR Egger	5	-0.688976	0.530448	0.284812	-1.72865	0.350703	0.50209	0.177523	1.42006
genus Anaerofilumgenus Anaerofilum|| id:ebi-a-GCST90016965	Postpartum depression	MR Egger	11	-0.124777	0.29586	0.683107	-0.704662	0.455108	0.882694	0.494276	1.57634
genus Anaerostipesgenus Anaerostipes|| id:ebi-a-GCST90016966	Postpartum depression	MR Egger	13	0.0696505	0.332224	0.837774	-0.581508	0.720809	1.07213	0.559055	2.0561
genus Anaerotruncusgenus Anaerotruncus|| id:ebi-a-GCST90016967	Postpartum depression	MR Egger	13	-0.395887	0.254926	0.148716	-0.895541	0.103768	0.673083	0.408387	1.10934
genus Bacteroidesgenus Bacteroides|| id:ebi-a-GCST90016968	Postpartum depression	MR Egger	7	-0.741798	0.585611	0.261059	-1.8896	0.406	0.476257	0.151133	1.5008
genus Barnesiellagenus Barnesiella|| id:ebi-a-GCST90016969	Postpartum depression	MR Egger	12	-0.145355	0.350576	0.687177	-0.832484	0.541774	0.864715	0.434968	1.71905
genus Bifidobacteriumgenus Bifidobacterium|| id:ebi-a-GCST90016970	Postpartum depression	MR Egger	12	-0.159244	0.19836	0.440753	-0.54803	0.229542	0.852789	0.578088	1.25802
genus Bilophilagenus Bilophila|| id:ebi-a-GCST90016971	Postpartum depression	MR Egger	13	0.345538	0.536086	0.532425	-0.705189	1.39627	1.41275	0.494015	4.04009
genus Butyricicoccusgenus Butyricicoccus|| id:ebi-a-GCST90016973	Postpartum depression	MR Egger	8	0.293537	0.198566	0.18981	-0.0956529	0.682727	1.34116	0.908779	1.97927
genus Butyricimonasgenus Butyricimonas|| id:ebi-a-GCST90016974	Postpartum depression	MR Egger	13	0.109869	0.26732	0.688964	-0.414078	0.633816	1.11613	0.660949	1.88479
genus Butyrivibriogenus Butyrivibrio|| id:ebi-a-GCST90016975	Postpartum depression	MR Egger	15	-0.10647	0.187371	0.579563	-0.473717	0.260778	0.899002	0.622683	1.29794
genus Candidatus Soleaferreagenus Candidatus Soleaferrea|| id:ebi-a-GCST90016976	Postpartum depression	MR Egger	9	0.259933	0.655706	0.703604	-1.02525	1.54512	1.29684	0.358706	4.68852
genus Catenibacteriumgenus Catenibacterium|| id:ebi-a-GCST90016977	Postpartum depression	MR Egger	4	0.673748	0.913566	0.53761	-1.11684	2.46434	1.96158	0.327312	11.7557
genus Christensenellaceae R 7groupgenus Christensenellaceae R 7group|| id:ebi-a-GCST90016978	Postpartum depression	MR Egger	8	0.263386	0.415598	0.549624	-0.551187	1.07796	1.30133	0.576266	2.93867
genus Clostridium innocuum groupgenus Clostridium innocuum group|| id:ebi-a-GCST90016979	Postpartum depression	MR Egger	7	0.0156777	0.320246	0.96285	-0.612004	0.643359	1.0158	0.542263	1.90286
genus Clostridium sensustricto1genus Clostridium sensustricto1|| id:ebi-a-GCST90016980	Postpartum depression	MR Egger	7	-0.248975	0.240332	0.347699	-0.720025	0.222075	0.779599	0.48674	1.24866
genus Collinsellagenus Collinsella|| id:ebi-a-GCST90016981	Postpartum depression	MR Egger	9	0.108191	0.412571	0.800689	-0.700448	0.916831	1.11426	0.496363	2.50135
genus Coprobactergenus Coprobacter|| id:ebi-a-GCST90016982	Postpartum depression	MR Egger	10	-0.167885	0.240854	0.505525	-0.639958	0.304189	0.845451	0.527315	1.35552
genus Coprococcus1genus Coprococcus1|| id:ebi-a-GCST90016983	Postpartum depression	MR Egger	11	-0.485914	0.219125	0.053781	-0.915398	-0.0564296	0.615135	0.400357	0.945133
genus Coprococcus2genus Coprococcus2|| id:ebi-a-GCST90016984	Postpartum depression	MR Egger	8	0.459087	0.757063	0.566467	-1.02476	1.94293	1.58263	0.358884	6.97917
genus Coprococcus3genus Coprococcus3|| id:ebi-a-GCST90016985	Postpartum depression	MR Egger	9	0.89948	0.770571	0.281313	-0.610841	2.4098	2.45832	0.542894	11.1317
genus Defluviitaleaceae UCG011genus Defluviitaleaceae UCG011|| id:ebi-a-GCST90016986	Postpartum depression	MR Egger	9	0.159347	0.283008	0.590971	-0.395348	0.714042	1.17275	0.673446	2.04223
genus Desulfovibriogenus Desulfovibrio|| id:ebi-a-GCST90016987	Postpartum depression	MR Egger	9	0.149529	0.313544	0.647963	-0.465017	0.764074	1.16129	0.628124	2.14701
genus Dialistergenus Dialister|| id:ebi-a-GCST90016988	Postpartum depression	MR Egger	11	-0.0482159	0.339621	0.890231	-0.713873	0.617441	0.952928	0.489744	1.85418
genus Doreagenus Dorea|| id:ebi-a-GCST90016989	Postpartum depression	MR Egger	10	-0.215258	0.292393	0.482638	-0.788349	0.357832	0.806333	0.454595	1.43023
genus Eggerthellagenus Eggerthella|| id:ebi-a-GCST90016990	Postpartum depression	MR Egger	10	-0.316601	0.266842	0.269474	-0.839612	0.20641	0.728622	0.431878	1.22926
genus Eisenbergiellagenus Eisenbergiella|| id:ebi-a-GCST90016991	Postpartum depression	MR Egger	11	0.645235	0.414874	0.154308	-0.167919	1.45839	1.90643	0.845423	4.29902
genus Enterorhabdusgenus Enterorhabdus|| id:ebi-a-GCST90016992	Postpartum depression	MR Egger	6	0.181628	0.30358	0.581878	-0.413389	0.776646	1.19917	0.661405	2.17417
genus Erysipelatoclostridiumgenus Erysipelatoclostridium|| id:ebi-a-GCST90016993	Postpartum depression	MR Egger	15	-0.322639	0.243482	0.207956	-0.799865	0.154586	0.724235	0.44939	1.16717
genus Escherichia Shigellagenus Escherichia Shigella|| id:ebi-a-GCST90016995	Postpartum depression	MR Egger	10	0.0369498	0.434526	0.934323	-0.814721	0.88862	1.03764	0.442763	2.43177
genus Eubacterium brachy groupgenus Eubacterium brachy group|| id:ebi-a-GCST90016996	Postpartum depression	MR Egger	10	-0.254055	0.261566	0.359854	-0.766724	0.258615	0.775649	0.464532	1.29514
genus Eubacterium coprostanoligenes groupgenus Eubacterium coprostanoligenes group|| id:ebi-a-GCST90016997	Postpartum depression	MR Egger	13	-0.427398	0.406534	0.315658	-1.2242	0.369408	0.652204	0.293992	1.44688
genus Eubacterium eligens groupgenus Eubacterium eligens group|| id:ebi-a-GCST90016998	Postpartum depression	MR Egger	6	-0.579679	0.450803	0.267876	-1.46325	0.303896	0.560078	0.231482	1.35513
genus Eubacterium fissicatena groupgenus Eubacterium fissicatena group|| id:ebi-a-GCST90016999	Postpartum depression	MR Egger	9	0.161665	0.379811	0.683147	-0.582765	0.906095	1.17547	0.558352	2.47464
genus Eubacterium hallii groupgenus Eubacterium hallii group|| id:ebi-a-GCST90017000	Postpartum depression	MR Egger	15	0.083634	0.153053	0.594019	-0.216349	0.383617	1.08723	0.805454	1.46758
genus Eubacterium nodatum groupgenus Eubacterium nodatum group|| id:ebi-a-GCST90017001	Postpartum depression	MR Egger	11	-0.0735035	0.196747	0.717355	-0.459127	0.31212	0.929133	0.631835	1.36632
genus Eubacterium oxidoreducens groupgenus Eubacterium oxidoreducens group|| id:ebi-a-GCST90017002	Postpartum depression	MR Egger	5	-0.346853	0.301889	0.333877	-0.938556	0.24485	0.706909	0.391192	1.27743
genus Eubacterium rectale groupgenus Eubacterium rectale group|| id:ebi-a-GCST90017003	Postpartum depression	MR Egger	8	0.318699	0.465097	0.51878	-0.592892	1.23029	1.37534	0.552727	3.42222
genus Eubacterium ruminantium groupgenus Eubacterium ruminantium group|| id:ebi-a-GCST90017004	Postpartum depression	MR Egger	18	-0.110964	0.200273	0.587198	-0.5035	0.281572	0.894971	0.604412	1.32521
genus Eubacterium ventriosum groupgenus Eubacterium ventriosum group|| id:ebi-a-GCST90017005	Postpartum depression	MR Egger	15	0.112559	0.349169	0.752304	-0.571812	0.79693	1.11914	0.564502	2.21872
genus Eubacterium xylanophilum groupgenus Eubacterium xylanophilum group|| id:ebi-a-GCST90017006	Postpartum depression	MR Egger	9	-0.161554	0.264377	0.56046	-0.679733	0.356624	0.85082	0.506752	1.4285
genus Faecalibacteriumgenus Faecalibacterium|| id:ebi-a-GCST90017007	Postpartum depression	MR Egger	10	0.279501	0.155681	0.110334	-0.0256329	0.584636	1.32247	0.974693	1.79434
genus Family XIII AD3011 groupgenus Family XIII AD3011 group|| id:ebi-a-GCST90017008	Postpartum depression	MR Egger	13	-0.152138	0.38725	0.701924	-0.911148	0.606872	0.85887	0.402062	1.83468
genus Family XIII UCG001genus Family XIII UCG001|| id:ebi-a-GCST90017009	Postpartum depression	MR Egger	8	-0.380108	0.294403	0.244174	-0.957139	0.196923	0.683787	0.38399	1.21765
genus Flavonifractorgenus Flavonifractor|| id:ebi-a-GCST90017010	Postpartum depression	MR Egger	5	-0.0813799	0.447587	0.867316	-0.958651	0.795891	0.921843	0.38341	2.21642
genus Fusicatenibactergenus Fusicatenibacter|| id:ebi-a-GCST90017011	Postpartum depression	MR Egger	18	0.219528	0.291001	0.461575	-0.350834	0.789889	1.24549	0.704101	2.20315
genus Gordonibactergenus Gordonibacter|| id:ebi-a-GCST90017012	Postpartum depression	MR Egger	10	-0.131609	0.204715	0.538282	-0.532851	0.269633	0.876684	0.586929	1.30948
genus Haemophilusgenus Haemophilus|| id:ebi-a-GCST90017013	Postpartum depression	MR Egger	9	0.0516992	0.195278	0.798831	-0.331045	0.434444	1.05306	0.718173	1.5441
genus Holdemanellagenus Holdemanella|| id:ebi-a-GCST90017014	Postpartum depression	MR Egger	11	-0.228487	0.168953	0.209255	-0.559634	0.10266	0.795737	0.571418	1.10811
genus Holdemaniagenus Holdemania|| id:ebi-a-GCST90017015	Postpartum depression	MR Egger	14	-0.0675627	0.185757	0.722397	-0.431646	0.29652	0.934669	0.649439	1.34517
genus Howardellagenus Howardella|| id:ebi-a-GCST90017016	Postpartum depression	MR Egger	9	0.145784	0.188256	0.464048	-0.223199	0.514766	1.15695	0.799956	1.67325
genus Hungatellagenus Hungatella|| id:ebi-a-GCST90017017	Postpartum depression	MR Egger	5	0.470071	0.532739	0.442555	-0.574097	1.51424	1.60011	0.563213	4.54596
genus Intestinibactergenus Intestinibacter|| id:ebi-a-GCST90017018	Postpartum depression	MR Egger	15	-0.230138	0.22379	0.322531	-0.668766	0.208489	0.794424	0.512341	1.23182
genus Intestinimonasgenus Intestinimonas|| id:ebi-a-GCST90017019	Postpartum depression	MR Egger	16	0.239518	0.200805	0.252776	-0.154059	0.633094	1.27064	0.857221	1.88343
genus Lachnoclostridiumgenus Lachnoclostridium|| id:ebi-a-GCST90017020	Postpartum depression	MR Egger	13	0.0812169	0.30208	0.793014	-0.51086	0.673294	1.08461	0.599979	1.96068
genus Lachnospiraceae FCS020 groupgenus Lachnospiraceae FCS020 group|| id:ebi-a-GCST90017021	Postpartum depression	MR Egger	12	0.185411	0.21071	0.399547	-0.22758	0.598402	1.20371	0.796458	1.81921
genus Lachnospiraceae NC2004 groupgenus Lachnospiraceae NC2004 group|| id:ebi-a-GCST90017022	Postpartum depression	MR Egger	9	-0.431019	0.312533	0.210311	-1.04358	0.181546	0.649846	0.35219	1.19907
genus Lachnospiraceae ND3007 groupgenus Lachnospiraceae ND3007 group|| id:ebi-a-GCST90017023	Postpartum depression	MR Egger	3	-1.15637	3.12011	0.774049	-7.27179	4.95905	0.314627	0.00069487	142.458
genus Lachnospiraceae NK4A136 groupgenus Lachnospiraceae NK4A136 group|| id:ebi-a-GCST90017024	Postpartum depression	MR Egger	15	0.12328	0.16525	0.46893	-0.20061	0.447171	1.1312	0.818231	1.56388
genus Lachnospiraceae UCG001genus Lachnospiraceae UCG001|| id:ebi-a-GCST90017025	Postpartum depression	MR Egger	12	0.115953	0.282454	0.690082	-0.437657	0.669563	1.12294	0.645547	1.95338
genus Lachnospiraceae UCG004genus Lachnospiraceae UCG004|| id:ebi-a-GCST90017026	Postpartum depression	MR Egger	12	-0.0822317	0.4356	0.854043	-0.936008	0.771544	0.921059	0.39219	2.1631
genus Lachnospiraceae UCG008genus Lachnospiraceae UCG008|| id:ebi-a-GCST90017027	Postpartum depression	MR Egger	10	-0.203267	0.313126	0.534428	-0.816994	0.41046	0.81606	0.441758	1.50751
genus Lachnospiraceae UCG010genus Lachnospiraceae UCG010|| id:ebi-a-GCST90017028	Postpartum depression	MR Egger	10	-0.0929232	0.28657	0.754057	-0.6546	0.468753	0.911264	0.51965	1.598
genus Lactobacillusgenus Lactobacillus|| id:ebi-a-GCST90017030	Postpartum depression	MR Egger	8	0.264924	0.242882	0.317236	-0.211125	0.740973	1.30333	0.809673	2.09798
genus Lactococcusgenus Lactococcus|| id:ebi-a-GCST90017031	Postpartum depression	MR Egger	9	-0.0835474	0.241706	0.739755	-0.557291	0.390196	0.919847	0.572758	1.47727
genus Marvinbryantiagenus Marvinbryantia|| id:ebi-a-GCST90017032	Postpartum depression	MR Egger	10	-0.106639	0.362432	0.776071	-0.817006	0.603728	0.89885	0.441752	1.82893
genus Methanobrevibactergenus Methanobrevibacter|| id:ebi-a-GCST90017033	Postpartum depression	MR Egger	6	-0.183341	0.328287	0.606302	-0.826784	0.460102	0.832484	0.437454	1.58423
genus Odoribactergenus Odoribacter|| id:ebi-a-GCST90017034	Postpartum depression	MR Egger	7	-0.627448	0.358774	0.140727	-1.33064	0.0757484	0.533953	0.264307	1.07869
genus Olsenellagenus Olsenella|| id:ebi-a-GCST90017035	Postpartum depression	MR Egger	10	0.171684	0.161639	0.319178	-0.145128	0.488496	1.1873	0.864911	1.62986
genus Oscillibactergenus Oscillibacter|| id:ebi-a-GCST90017036	Postpartum depression	MR Egger	13	-0.155496	0.237613	0.526295	-0.621217	0.310226	0.855991	0.53729	1.36373
genus Oscillospiragenus Oscillospira|| id:ebi-a-GCST90017037	Postpartum depression	MR Egger	8	-0.798171	0.528485	0.181711	-1.834	0.23766	0.450151	0.159773	1.26828
genus Oxalobactergenus Oxalobacter|| id:ebi-a-GCST90017038	Postpartum depression	MR Egger	11	-0.362797	0.22988	0.148975	-0.813361	0.0877676	0.695728	0.443366	1.09173
genus Parabacteroidesgenus Parabacteroides|| id:ebi-a-GCST90017039	Postpartum depression	MR Egger	5	2.4376	1.68589	0.243982	-0.866737	5.74194	11.4455	0.420321	311.667
genus Paraprevotellagenus Paraprevotella|| id:ebi-a-GCST90017040	Postpartum depression	MR Egger	13	-0.271779	0.258716	0.316023	-0.778863	0.235304	0.762022	0.458928	1.26529
genus Parasutterellagenus Parasutterella|| id:ebi-a-GCST90017041	Postpartum depression	MR Egger	14	-0.16341	0.214007	0.459871	-0.582863	0.256043	0.849243	0.558298	1.29181
genus Peptococcusgenus Peptococcus|| id:ebi-a-GCST90017042	Postpartum depression	MR Egger	12	0.0320407	0.19738	0.874279	-0.354824	0.418906	1.03256	0.701297	1.5203
genus Phascolarctobacteriumgenus Phascolarctobacterium|| id:ebi-a-GCST90017043	Postpartum depression	MR Egger	7	0.773531	0.538557	0.210407	-0.28204	1.8291	2.16741	0.754243	6.22829
genus Prevotella7genus Prevotella7|| id:ebi-a-GCST90017044	Postpartum depression	MR Egger	11	0.206966	0.360009	0.57945	-0.498651	0.912583	1.22994	0.607349	2.49075
genus Prevotella9genus Prevotella9|| id:ebi-a-GCST90017045	Postpartum depression	MR Egger	15	0.184753	0.171529	0.301019	-0.151443	0.52095	1.20292	0.859467	1.68363
genus Rikenellaceae RC9 gut groupgenus Rikenellaceae RC9 gut group|| id:ebi-a-GCST90017046	Postpartum depression	MR Egger	11	-0.16407	0.274847	0.565254	-0.70277	0.374631	0.848683	0.495211	1.45445
genus Romboutsiagenus Romboutsia|| id:ebi-a-GCST90017047	Postpartum depression	MR Egger	13	0.302243	0.249407	0.250959	-0.186594	0.79108	1.35289	0.829781	2.20578
genus Roseburiagenus Roseburia|| id:ebi-a-GCST90017048	Postpartum depression	MR Egger	13	0.257331	0.279438	0.376863	-0.290367	0.805028	1.29347	0.747989	2.23676
genus Ruminiclostridium5genus Ruminiclostridium5|| id:ebi-a-GCST90017049	Postpartum depression	MR Egger	11	-0.487358	0.413845	0.269144	-1.29849	0.323778	0.614247	0.272943	1.38234
genus Ruminiclostridium6genus Ruminiclostridium6|| id:ebi-a-GCST90017050	Postpartum depression	MR Egger	14	0.362503	0.212818	0.114238	-0.0546205	0.779626	1.43692	0.946844	2.18066
genus Ruminiclostridium9genus Ruminiclostridium9|| id:ebi-a-GCST90017051	Postpartum depression	MR Egger	7	0.27081	0.608466	0.674876	-0.921784	1.4634	1.31103	0.397809	4.32064
genus Ruminococcaceae NK4A214 groupgenus Ruminococcaceae NK4A214 group|| id:ebi-a-GCST90017052	Postpartum depression	MR Egger	13	-0.0576054	0.272018	0.836159	-0.590761	0.47555	0.944022	0.553906	1.6089
genus Ruminococcaceae UCG002genus Ruminococcaceae UCG002|| id:ebi-a-GCST90017053	Postpartum depression	MR Egger	16	-0.0100222	0.17959	0.956285	-0.362018	0.341974	0.990028	0.69627	1.40772
genus Ruminococcaceae UCG003genus Ruminococcaceae UCG003|| id:ebi-a-GCST90017054	Postpartum depression	MR Egger	12	0.3309	0.262755	0.236506	-0.184101	0.8459	1.39222	0.831852	2.33008
genus Ruminococcaceae UCG004genus Ruminococcaceae UCG004|| id:ebi-a-GCST90017055	Postpartum depression	MR Egger	11	-0.806425	0.400532	0.0749176	-1.59147	-0.0213828	0.446451	0.203626	0.978844
genus Ruminococcaceae UCG005genus Ruminococcaceae UCG005|| id:ebi-a-GCST90017056	Postpartum depression	MR Egger	14	-0.0867457	0.201479	0.674431	-0.481645	0.308154	0.91691	0.617766	1.36091
genus Ruminococcaceae UCG009genus Ruminococcaceae UCG009|| id:ebi-a-GCST90017057	Postpartum depression	MR Egger	12	0.509665	0.244964	0.0641368	0.0295345	0.989795	1.66473	1.02997	2.69068
genus Ruminococcaceae UCG010genus Ruminococcaceae UCG010|| id:ebi-a-GCST90017058	Postpartum depression	MR Egger	6	-0.0434553	0.491933	0.933856	-1.00764	0.920733	0.957475	0.365078	2.51113
genus Ruminococcaceae UCG011genus Ruminococcaceae UCG011|| id:ebi-a-GCST90017059	Postpartum depression	MR Egger	8	0.182702	0.253005	0.497383	-0.313188	0.678591	1.20046	0.731112	1.9711
genus Ruminococcaceae UCG013genus Ruminococcaceae UCG013|| id:ebi-a-GCST90017060	Postpartum depression	MR Egger	11	0.545411	0.259881	0.0652565	0.0360437	1.05478	1.72532	1.0367	2.87134
genus Ruminococcaceae UCG014genus Ruminococcaceae UCG014|| id:ebi-a-GCST90017061	Postpartum depression	MR Egger	11	0.0120276	0.242299	0.961494	-0.462878	0.486933	1.0121	0.62947	1.62732
genus Ruminococcus1genus Ruminococcus1|| id:ebi-a-GCST90017062	Postpartum depression	MR Egger	10	-0.0947581	0.238849	0.701941	-0.562902	0.373386	0.909593	0.569554	1.45265
genus Ruminococcus2genus Ruminococcus2|| id:ebi-a-GCST90017063	Postpartum depression	MR Egger	15	-0.00644473	0.182006	0.972291	-0.363177	0.350287	0.993576	0.695464	1.41948
genus Ruminococcus gauvreauii groupgenus Ruminococcus gauvreauii group|| id:ebi-a-GCST90017064	Postpartum depression	MR Egger	11	0.0860764	0.443945	0.850568	-0.784055	0.956208	1.08989	0.456551	2.60181
genus Ruminococcus gnavus groupgenus Ruminococcus gnavus group|| id:ebi-a-GCST90017065	Postpartum depression	MR Egger	11	0.139512	0.282659	0.63343	-0.4145	0.693524	1.14971	0.660671	2.00075
genus Ruminococcus torques groupgenus Ruminococcus torques group|| id:ebi-a-GCST90017066	Postpartum depression	MR Egger	7	0.503568	0.399812	0.263439	-0.280063	1.2872	1.65461	0.755736	3.62263
genus Sellimonasgenus Sellimonas|| id:ebi-a-GCST90017067	Postpartum depression	MR Egger	9	0.106604	0.263632	0.698014	-0.410115	0.623323	1.11249	0.663574	1.86511
genus Senegalimassiliagenus Senegalimassilia|| id:ebi-a-GCST90017068	Postpartum depression	MR Egger	5	-0.137071	0.38163	0.743258	-0.885065	0.610923	0.871909	0.412687	1.84213
genus Slackiagenus Slackia|| id:ebi-a-GCST90017069	Postpartum depression	MR Egger	6	0.203357	0.5376	0.72445	-0.850339	1.25705	1.22551	0.42727	3.51505
genus Streptococcusgenus Streptococcus|| id:ebi-a-GCST90017070	Postpartum depression	MR Egger	12	0.439444	0.431356	0.332336	-0.406014	1.2849	1.55184	0.666301	3.61431
genus Subdoligranulumgenus Subdoligranulum|| id:ebi-a-GCST90017071	Postpartum depression	MR Egger	10	-0.0338585	0.237219	0.890032	-0.498808	0.431091	0.966708	0.607254	1.53893
genus Sutterellagenus Sutterella|| id:ebi-a-GCST90017072	Postpartum depression	MR Egger	12	0.156818	0.351174	0.664713	-0.531484	0.845119	1.16978	0.587732	2.32825
genus Terrisporobactergenus Terrisporobacter|| id:ebi-a-GCST90017073	Postpartum depression	MR Egger	5	0.18281	0.282456	0.563602	-0.370804	0.736424	1.20059	0.690179	2.08845
genus Turicibactergenus Turicibacter|| id:ebi-a-GCST90017074	Postpartum depression	MR Egger	9	0.215294	0.311084	0.511186	-0.394431	0.825019	1.24023	0.674064	2.28192
genus Tyzzerella3genus Tyzzerella3|| id:ebi-a-GCST90017075	Postpartum depression	MR Egger	13	0.229749	0.291698	0.447555	-0.341979	0.801478	1.25828	0.710363	2.22883
genus Veillonellagenus Veillonella|| id:ebi-a-GCST90017088	Postpartum depression	MR Egger	6	-0.0330725	1.10931	0.977644	-2.20733	2.14118	0.967468	0.109994	8.50949
genus Victivallisgenus Victivallis|| id:ebi-a-GCST90017089	Postpartum depression	MR Egger	10	-0.0944165	0.35852	0.798936	-0.797116	0.608283	0.909904	0.450627	1.83727
phylum Actinobacteriaphylum Actinobacteria|| id:ebi-a-GCST90017110	Postpartum depression	Weighted median	14	-0.0363117	0.125644	0.772577	-0.282573	0.20995	0.96434	0.753842	1.23362
phylum Bacteroidetesphylum Bacteroidetes|| id:ebi-a-GCST90017111	Postpartum depression	Weighted median	10	0.0595698	0.144141	0.679405	-0.222946	0.342085	1.06138	0.800158	1.40788
phylum Cyanobacteriaphylum Cyanobacteria|| id:ebi-a-GCST90017112	Postpartum depression	Weighted median	8	-0.0252	0.0992012	0.799473	-0.219634	0.169234	0.975115	0.802812	1.1844
phylum Euryarchaeotaphylum Euryarchaeota|| id:ebi-a-GCST90017113	Postpartum depression	Weighted median	11	-0.0277554	0.064703	0.667947	-0.154573	0.0990624	0.972626	0.856781	1.10414
phylum Firmicutesphylum Firmicutes|| id:ebi-a-GCST90017114	Postpartum depression	Weighted median	15	0.141526	0.109171	0.194849	-0.0724497	0.355502	1.15203	0.930113	1.4269
phylum Lentisphaeraephylum Lentisphaerae|| id:ebi-a-GCST90017115	Postpartum depression	Weighted median	9	-0.0617965	0.0777339	0.426628	-0.214155	0.090562	0.940074	0.807223	1.09479
phylum Proteobacteriaphylum Proteobacteria|| id:ebi-a-GCST90017116	Postpartum depression	Weighted median	12	-0.0698852	0.1327	0.598444	-0.329978	0.190208	0.932501	0.71894	1.2095
phylum Tenericutesphylum Tenericutes|| id:ebi-a-GCST90017117	Postpartum depression	Weighted median	12	-0.0759014	0.0982703	0.439893	-0.268511	0.116708	0.926908	0.764517	1.12379
phylum Verrucomicrobiaphylum Verrucomicrobia|| id:ebi-a-GCST90017118	Postpartum depression	Weighted median	12	0.145447	0.10208	0.154203	-0.0546287	0.345523	1.15656	0.946837	1.41273
class Actinobacteria|| id:ebi-a-GCST90016908	Postpartum depression	Weighted median	14	-0.0197195	0.109753	0.85741	-0.234835	0.195396	0.980474	0.790701	1.21579
class Alphaproteobacteria|| id:ebi-a-GCST90016909	Postpartum depression	Weighted median	7	0.16755	0.112481	0.136331	-0.0529118	0.388012	1.1824	0.948464	1.47405
class Bacilli|| id:ebi-a-GCST90016910	Postpartum depression	Weighted median	18	-0.0123593	0.10794	0.90884	-0.223921	0.199202	0.987717	0.799378	1.22043
class Bacteroidia|| id:ebi-a-GCST90016911	Postpartum depression	Weighted median	13	0.235197	0.126289	0.0625501	-0.0123288	0.482723	1.26516	0.987747	1.62048
class Betaproteobacteria|| id:ebi-a-GCST90016912	Postpartum depression	Weighted median	10	0.0260185	0.126912	0.837563	-0.22273	0.274767	1.02636	0.800331	1.31622
class Clostridia|| id:ebi-a-GCST90016913	Postpartum depression	Weighted median	11	-0.0872906	0.132573	0.510259	-0.347134	0.172552	0.916411	0.706711	1.18833
class Coriobacteriia|| id:ebi-a-GCST90016914	Postpartum depression	Weighted median	13	-0.0434412	0.118384	0.713654	-0.275473	0.188591	0.957489	0.759213	1.20755
class Deltaproteobacteria|| id:ebi-a-GCST90016915	Postpartum depression	Weighted median	11	0.090545	0.119485	0.448574	-0.143646	0.324736	1.09477	0.866195	1.38366
class Erysipelotrichia|| id:ebi-a-GCST90016916	Postpartum depression	Weighted median	13	-0.00470617	0.130346	0.971199	-0.260185	0.250772	0.995305	0.770909	1.28502
class Gammaproteobacteria|| id:ebi-a-GCST90016917	Postpartum depression	Weighted median	6	0.191688	0.1715	0.26369	-0.144452	0.527828	1.21129	0.865496	1.69525
class Lentisphaeria|| id:ebi-a-GCST90016918	Postpartum depression	Weighted median	8	-0.0755144	0.0763155	0.322418	-0.225093	0.0740641	0.927266	0.798442	1.07688
class Melainabacteria|| id:ebi-a-GCST90016919	Postpartum depression	Weighted median	10	-0.00742208	0.0877884	0.932623	-0.179487	0.164643	0.992605	0.835698	1.17897
class Methanobacteria|| id:ebi-a-GCST90016920	Postpartum depression	Weighted median	9	-0.00192635	0.0756292	0.979679	-0.15016	0.146307	0.998076	0.860571	1.15755
class Mollicutes|| id:ebi-a-GCST90016921	Postpartum depression	Weighted median	12	-0.0759014	0.0989509	0.443045	-0.269845	0.118042	0.926908	0.763498	1.12529
class Negativicutes|| id:ebi-a-GCST90016922	Postpartum depression	Weighted median	12	-0.0794043	0.128865	0.537775	-0.33198	0.173172	0.923666	0.717501	1.18907
class Verrucomicrobiae|| id:ebi-a-GCST90016923	Postpartum depression	Weighted median	11	0.115265	0.10457	0.270342	-0.0896923	0.320223	1.12217	0.914212	1.37743
order Actinomycetales|| id:ebi-a-GCST90017090	Postpartum depression	Weighted median	4	-0.00832944	0.120018	0.94467	-0.243565	0.226906	0.991705	0.783829	1.25471
order Bacillales|| id:ebi-a-GCST90017091	Postpartum depression	Weighted median	8	-0.00155943	0.0683635	0.981801	-0.135552	0.132433	0.998442	0.873234	1.1416
order Bacteroidales|| id:ebi-a-GCST90017092	Postpartum depression	Weighted median	13	0.235197	0.130112	0.070661	-0.0198225	0.490217	1.26516	0.980373	1.63267
order Bifidobacteriales|| id:ebi-a-GCST90017093	Postpartum depression	Weighted median	11	-0.188578	0.117786	0.109372	-0.41944	0.0422829	0.828136	0.657415	1.04319
order Burkholderiales|| id:ebi-a-GCST90017094	Postpartum depression	Weighted median	10	-0.0106176	0.125262	0.93245	-0.256131	0.234896	0.989439	0.77404	1.26478
order Clostridiales|| id:ebi-a-GCST90017095	Postpartum depression	Weighted median	12	0.0126392	0.12425	0.918976	-0.230891	0.256169	1.01272	0.793826	1.29197
order Coriobacteriales|| id:ebi-a-GCST90017096	Postpartum depression	Weighted median	13	-0.0434412	0.120012	0.717371	-0.278665	0.191782	0.957489	0.756794	1.21141
order Desulfovibrionales || id:ebi-a-GCST90017097	Postpartum depression	Weighted median	10	0.0673977	0.123796	0.586149	-0.175242	0.310038	1.06972	0.839253	1.36348
order Enterobacteriales || id:ebi-a-GCST90017098	Postpartum depression	Weighted median	7	-0.213681	0.161044	0.18456	-0.529328	0.101966	0.807606	0.589001	1.10735
order Erysipelotrichales || id:ebi-a-GCST90017099	Postpartum depression	Weighted median	13	-0.00470617	0.123885	0.969697	-0.247521	0.238109	0.995305	0.780734	1.26885
order Gastranaerophilales || id:ebi-a-GCST90017100	Postpartum depression	Weighted median	9	0.0505374	0.0888652	0.569562	-0.123638	0.224713	1.05184	0.883699	1.25196
order Lactobacillales|| id:ebi-a-GCST90017101	Postpartum depression	Weighted median	15	-0.00792556	0.108171	0.941592	-0.219941	0.20409	0.992106	0.802566	1.22641
order Methanobacteriales || id:ebi-a-GCST90017102	Postpartum depression	Weighted median	9	-0.00192635	0.0710507	0.97837	-0.141186	0.137333	0.998076	0.868328	1.14721
order Mollicutes|| id:ebi-a-GCST90017103	Postpartum depression	Weighted median	12	-0.0613028	0.0909239	0.500171	-0.239514	0.116908	0.940538	0.78701	1.12402
order NB1n|| id:ebi-a-GCST90017104	Postpartum depression	Weighted median	12	0.0520282	0.0724517	0.47269	-0.0899771	0.194034	1.05341	0.913952	1.21414
order Pasteurellales|| id:ebi-a-GCST90017105	Postpartum depression	Weighted median	13	0.128218	0.0804289	0.110897	-0.0294229	0.285858	1.1368	0.971006	1.3309
order Rhodospirillales|| id:ebi-a-GCST90017106	Postpartum depression	Weighted median	14	0.0743904	0.0805181	0.35554	-0.083425	0.232206	1.07723	0.91996	1.26138
order Selenomonadales || id:ebi-a-GCST90017107	Postpartum depression	Weighted median	12	-0.0794043	0.126098	0.528888	-0.326556	0.167747	0.923666	0.721404	1.18264
order Verrucomicrobiales || id:ebi-a-GCST90017108	Postpartum depression	Weighted median	11	0.115265	0.108796	0.289392	-0.0979759	0.328506	1.12217	0.906671	1.38889
order Victivallales|| id:ebi-a-GCST90017109	Postpartum depression	Weighted median	8	-0.0755144	0.0771933	0.327951	-0.226813	0.0757845	0.927266	0.79707	1.07873
family Acidaminococcaceae|| id:ebi-a-GCST90016924	Postpartum depression	Weighted median	7	-0.112612	0.114716	0.326265	-0.337455	0.11223	0.893497	0.713584	1.11877
family Actinomycetaceae|| id:ebi-a-GCST90016925	Postpartum depression	Weighted median	4	-0.00812561	0.123786	0.947663	-0.250747	0.234495	0.991907	0.778219	1.26427
family Alcaligenaceae|| id:ebi-a-GCST90016926	Postpartum depression	Weighted median	11	0.0151044	0.13386	0.91016	-0.247262	0.277471	1.01522	0.780936	1.31979
family Bacteroidaceae|| id:ebi-a-GCST90016927	Postpartum depression	Weighted median	7	0.0365727	0.152445	0.810401	-0.262219	0.335364	1.03725	0.769343	1.39845
family Bacteroidales S24 7group|| id:ebi-a-GCST90016928	Postpartum depression	Weighted median	8	0.150227	0.0962913	0.118729	-0.038504	0.338958	1.1621	0.962228	1.40348
family Bifidobacteriaceae|| id:ebi-a-GCST90016929	Postpartum depression	Weighted median	11	-0.188578	0.121488	0.120604	-0.426694	0.0495377	0.828136	0.652663	1.05079
family Clostridiaceae1|| id:ebi-a-GCST90016931	Postpartum depression	Weighted median	10	-0.167824	0.118828	0.157851	-0.400727	0.0650777	0.845502	0.669833	1.06724
family Clostridiales vadin BB60 group|| id:ebi-a-GCST90016932	Postpartum depression	Weighted median	15	-0.113104	0.0890351	0.203968	-0.287613	0.061405	0.893058	0.750052	1.06333
family Coriobacteriaceae|| id:ebi-a-GCST90016933	Postpartum depression	Weighted median	13	-0.0434412	0.123572	0.725178	-0.285642	0.198759	0.957489	0.751532	1.21989
family Defluviitaleaceae|| id:ebi-a-GCST90016934	Postpartum depression	Weighted median	11	-0.0223136	0.095415	0.815094	-0.209327	0.1647	0.977933	0.81113	1.17904
family Desulfovibrionaceae|| id:ebi-a-GCST90016935	Postpartum depression	Weighted median	8	0.073496	0.137407	0.592735	-0.195823	0.342815	1.07626	0.822158	1.40891
family Enterobacteriaceae|| id:ebi-a-GCST90016936	Postpartum depression	Weighted median	7	-0.213681	0.153995	0.165265	-0.515512	0.0881497	0.807606	0.597195	1.09215
family Erysipelotrichaceae|| id:ebi-a-GCST90016937	Postpartum depression	Weighted median	13	-0.00470617	0.127953	0.97066	-0.255494	0.246082	0.995305	0.774533	1.279
family Family XI|| id:ebi-a-GCST90016938	Postpartum depression	Weighted median	8	0.0365083	0.0628493	0.561317	-0.0866763	0.159693	1.03718	0.916974	1.17315
family Family XIII|| id:ebi-a-GCST90016939	Postpartum depression	Weighted median	7	-0.00142869	0.152051	0.992503	-0.299449	0.296592	0.998572	0.741226	1.34527
family Lachnospiraceae|| id:ebi-a-GCST90016940	Postpartum depression	Weighted median	16	-0.0706732	0.108783	0.515905	-0.283888	0.142542	0.931766	0.752851	1.1532
family Lactobacillaceae|| id:ebi-a-GCST90016941	Postpartum depression	Weighted median	8	0.0153687	0.0954313	0.872058	-0.171677	0.202414	1.01549	0.842252	1.22435
family Methanobacteriaceae|| id:ebi-a-GCST90016942	Postpartum depression	Weighted median	9	-0.00192635	0.0724019	0.978774	-0.143834	0.139981	0.998076	0.866032	1.15025
family Oxalobacteraceae|| id:ebi-a-GCST90016943	Postpartum depression	Weighted median	14	-0.0428757	0.0665146	0.519183	-0.173244	0.087493	0.95803	0.840932	1.09143
family Pasteurellaceae|| id:ebi-a-GCST90016944	Postpartum depression	Weighted median	13	0.128218	0.0819079	0.117492	-0.0323219	0.288757	1.1368	0.968195	1.33477
family Peptococcaceae|| id:ebi-a-GCST90016945	Postpartum depression	Weighted median	9	0.0204981	0.104227	0.844087	-0.183786	0.224783	1.02071	0.832113	1.25205
family Peptostreptococcaceae|| id:ebi-a-GCST90016946	Postpartum depression	Weighted median	13	-0.094952	0.100341	0.344	-0.291621	0.101717	0.909417	0.747052	1.10707
family Porphyromonadaceae|| id:ebi-a-GCST90016947	Postpartum depression	Weighted median	9	-0.0165437	0.150031	0.912196	-0.310604	0.277516	0.983592	0.733004	1.31985
family Prevotellaceae|| id:ebi-a-GCST90016948	Postpartum depression	Weighted median	15	-0.0893713	0.111995	0.424875	-0.308882	0.130139	0.914506	0.734267	1.13899
family Rhodospirillaceae|| id:ebi-a-GCST90016949	Postpartum depression	Weighted median	15	0.0848415	0.0745162	0.254885	-0.0612103	0.230893	1.08854	0.940625	1.25972
family Rikenellaceae|| id:ebi-a-GCST90016950	Postpartum depression	Weighted median	16	0.00324359	0.118768	0.978212	-0.229541	0.236028	1.00325	0.794898	1.26621
family Ruminococcaceae|| id:ebi-a-GCST90016951	Postpartum depression	Weighted median	9	0.0875467	0.134494	0.51509	-0.176062	0.351155	1.09149	0.838566	1.42071
family Streptococcaceae|| id:ebi-a-GCST90016952	Postpartum depression	Weighted median	11	0.230039	0.13462	0.0874861	-0.0338151	0.493894	1.25865	0.96675	1.63868
family Veillonellaceae|| id:ebi-a-GCST90016956	Postpartum depression	Weighted median	19	-0.0871934	0.0958484	0.36298	-0.275056	0.10067	0.9165	0.759529	1.10591
family Verrucomicrobiaceae|| id:ebi-a-GCST90016957	Postpartum depression	Weighted median	11	0.115439	0.10753	0.283026	-0.0953206	0.326198	1.12237	0.909081	1.38569
family Victivallaceae|| id:ebi-a-GCST90016958	Postpartum depression	Weighted median	12	0.0796699	0.060871	0.190591	-0.0396372	0.198977	1.08293	0.961138	1.22015
genus Actinomycesgenus Actinomyces|| id:ebi-a-GCST90016959	Postpartum depression	Weighted median	7	0.0126556	0.0975704	0.896798	-0.178582	0.203894	1.01274	0.836455	1.22617
genus Adlercreutziagenus Adlercreutzia|| id:ebi-a-GCST90016960	Postpartum depression	Weighted median	8	-0.0846067	0.100025	0.397635	-0.280656	0.111443	0.918874	0.755288	1.11789
genus Akkermansiagenus Akkermansia|| id:ebi-a-GCST90016961	Postpartum depression	Weighted median	11	0.115115	0.110598	0.297949	-0.101657	0.331887	1.122	0.903339	1.3936
genus Alistipesgenus Alistipes|| id:ebi-a-GCST90016962	Postpartum depression	Weighted median	12	0.162117	0.148005	0.273364	-0.127972	0.452206	1.176	0.879878	1.57178
genus Allisonellagenus Allisonella|| id:ebi-a-GCST90016963	Postpartum depression	Weighted median	8	-0.0414748	0.0620525	0.503889	-0.163098	0.080148	0.959373	0.849508	1.08345
genus Alloprevotellagenus Alloprevotella|| id:ebi-a-GCST90016964	Postpartum depression	Weighted median	5	-0.0960809	0.0872546	0.270829	-0.2671	0.0749382	0.908391	0.765596	1.07782
genus Anaerofilumgenus Anaerofilum|| id:ebi-a-GCST90016965	Postpartum depression	Weighted median	11	-0.030595	0.069138	0.658112	-0.166106	0.104916	0.969868	0.846957	1.11062
genus Anaerostipesgenus Anaerostipes|| id:ebi-a-GCST90016966	Postpartum depression	Weighted median	13	-0.0331651	0.122201	0.786086	-0.27268	0.20635	0.967379	0.761337	1.22918
genus Anaerotruncusgenus Anaerotruncus|| id:ebi-a-GCST90016967	Postpartum depression	Weighted median	13	0.0958495	0.131999	0.467754	-0.162869	0.354568	1.10059	0.849703	1.42556
genus Bacteroidesgenus Bacteroides|| id:ebi-a-GCST90016968	Postpartum depression	Weighted median	7	0.0365727	0.158689	0.817728	-0.274458	0.347603	1.03725	0.759984	1.41567
genus Barnesiellagenus Barnesiella|| id:ebi-a-GCST90016969	Postpartum depression	Weighted median	12	0.0851339	0.112499	0.449197	-0.135364	0.305632	1.08886	0.873398	1.35748
genus Bifidobacteriumgenus Bifidobacterium|| id:ebi-a-GCST90016970	Postpartum depression	Weighted median	12	-0.148716	0.107243	0.165526	-0.358912	0.0614797	0.861814	0.698436	1.06341
genus Bilophilagenus Bilophila|| id:ebi-a-GCST90016971	Postpartum depression	Weighted median	13	0.159352	0.121385	0.189256	-0.0785627	0.397267	1.17275	0.924444	1.48775
genus Butyricicoccusgenus Butyricicoccus|| id:ebi-a-GCST90016973	Postpartum depression	Weighted median	8	0.00312716	0.140138	0.982197	-0.271543	0.277798	1.00313	0.762202	1.32022
genus Butyricimonasgenus Butyricimonas|| id:ebi-a-GCST90016974	Postpartum depression	Weighted median	13	-0.00332856	0.102078	0.973987	-0.203401	0.196744	0.996677	0.815951	1.21743
genus Butyrivibriogenus Butyrivibrio|| id:ebi-a-GCST90016975	Postpartum depression	Weighted median	15	-0.0455192	0.0520491	0.381823	-0.147535	0.0564971	0.955501	0.862832	1.05812
genus Candidatus Soleaferreagenus Candidatus Soleaferrea|| id:ebi-a-GCST90016976	Postpartum depression	Weighted median	9	-0.012934	0.0905527	0.886421	-0.190417	0.164549	0.987149	0.826614	1.17886
genus Catenibacteriumgenus Catenibacterium|| id:ebi-a-GCST90016977	Postpartum depression	Weighted median	4	0.044568	0.0833538	0.592868	-0.118805	0.207941	1.04558	0.887981	1.23114
genus Christensenellaceae R 7groupgenus Christensenellaceae R 7group|| id:ebi-a-GCST90016978	Postpartum depression	Weighted median	8	-0.0443046	0.151999	0.770684	-0.342223	0.253613	0.956662	0.71019	1.28867
genus Clostridium innocuum groupgenus Clostridium innocuum group|| id:ebi-a-GCST90016979	Postpartum depression	Weighted median	7	-0.0494784	0.0746884	0.507674	-0.195868	0.0969109	0.951726	0.822121	1.10176
genus Clostridium sensustricto1genus Clostridium sensustricto1|| id:ebi-a-GCST90016980	Postpartum depression	Weighted median	7	-0.16913	0.12065	0.160969	-0.405605	0.0673444	0.844399	0.666574	1.06966
genus Collinsellagenus Collinsella|| id:ebi-a-GCST90016981	Postpartum depression	Weighted median	9	-0.0770767	0.144144	0.592845	-0.3596	0.205446	0.925819	0.697956	1.22807
genus Coprobactergenus Coprobacter|| id:ebi-a-GCST90016982	Postpartum depression	Weighted median	10	0.0538094	0.0835463	0.519532	-0.109941	0.21756	1.05528	0.895887	1.24304
genus Coprococcus1genus Coprococcus1|| id:ebi-a-GCST90016983	Postpartum depression	Weighted median	11	-0.182749	0.123255	0.138155	-0.424328	0.05883	0.832977	0.654209	1.06059
genus Coprococcus2genus Coprococcus2|| id:ebi-a-GCST90016984	Postpartum depression	Weighted median	8	0.0340915	0.121794	0.779546	-0.204625	0.272808	1.03468	0.814953	1.31365
genus Coprococcus3genus Coprococcus3|| id:ebi-a-GCST90016985	Postpartum depression	Weighted median	9	-0.153099	0.161124	0.342014	-0.468903	0.162705	0.858044	0.625688	1.17669
genus Defluviitaleaceae UCG011genus Defluviitaleaceae UCG011|| id:ebi-a-GCST90016986	Postpartum depression	Weighted median	9	-0.0432948	0.105516	0.681574	-0.250106	0.163516	0.957629	0.778719	1.17764
genus Desulfovibriogenus Desulfovibrio|| id:ebi-a-GCST90016987	Postpartum depression	Weighted median	9	-0.13088	0.109146	0.23048	-0.344806	0.0830469	0.877323	0.708358	1.08659
genus Dialistergenus Dialister|| id:ebi-a-GCST90016988	Postpartum depression	Weighted median	11	0.0304246	0.108573	0.779308	-0.182379	0.243228	1.03089	0.833285	1.27536
genus Doreagenus Dorea|| id:ebi-a-GCST90016989	Postpartum depression	Weighted median	10	-0.0475325	0.144829	0.742763	-0.331397	0.236332	0.953579	0.71792	1.2666
genus Eggerthellagenus Eggerthella|| id:ebi-a-GCST90016990	Postpartum depression	Weighted median	10	-0.158389	0.0778481	0.0418917	-0.310972	-0.00580703	0.853517	0.732735	0.99421
genus Eisenbergiellagenus Eisenbergiella|| id:ebi-a-GCST90016991	Postpartum depression	Weighted median	11	0.0617235	0.0741839	0.40539	-0.0836769	0.207124	1.06367	0.919728	1.23014
genus Enterorhabdusgenus Enterorhabdus|| id:ebi-a-GCST90016992	Postpartum depression	Weighted median	6	-0.0191714	0.124693	0.877808	-0.26357	0.225227	0.981011	0.768304	1.25261
genus Erysipelatoclostridiumgenus Erysipelatoclostridium|| id:ebi-a-GCST90016993	Postpartum depression	Weighted median	15	-0.00390424	0.0840385	0.962945	-0.16862	0.160811	0.996103	0.84483	1.17446
genus Escherichia Shigellagenus Escherichia Shigella|| id:ebi-a-GCST90016995	Postpartum depression	Weighted median	10	-0.0638567	0.131793	0.628016	-0.322172	0.194458	0.938139	0.724574	1.21465
genus Eubacterium brachy groupgenus Eubacterium brachy group|| id:ebi-a-GCST90016996	Postpartum depression	Weighted median	10	0.011605	0.0704553	0.869169	-0.126487	0.149697	1.01167	0.881185	1.16148
genus Eubacterium coprostanoligenes groupgenus Eubacterium coprostanoligenes group|| id:ebi-a-GCST90016997	Postpartum depression	Weighted median	13	-0.161359	0.131631	0.220258	-0.419355	0.0966378	0.850987	0.657471	1.10146
genus Eubacterium eligens groupgenus Eubacterium eligens group|| id:ebi-a-GCST90016998	Postpartum depression	Weighted median	6	-0.0641692	0.153879	0.676671	-0.365772	0.237434	0.937846	0.693661	1.26799
genus Eubacterium fissicatena groupgenus Eubacterium fissicatena group|| id:ebi-a-GCST90016999	Postpartum depression	Weighted median	9	0.0380131	0.0760739	0.617296	-0.111092	0.187118	1.03874	0.894857	1.20577
genus Eubacterium hallii groupgenus Eubacterium hallii group|| id:ebi-a-GCST90017000	Postpartum depression	Weighted median	15	0.00501358	0.0969733	0.958767	-0.185054	0.195081	1.00503	0.831059	1.21541
genus Eubacterium nodatum groupgenus Eubacterium nodatum group|| id:ebi-a-GCST90017001	Postpartum depression	Weighted median	11	0.0494651	0.0557278	0.374745	-0.0597614	0.158692	1.05071	0.941989	1.17198
genus Eubacterium oxidoreducens groupgenus Eubacterium oxidoreducens group|| id:ebi-a-GCST90017002	Postpartum depression	Weighted median	5	0.0195776	0.100614	0.845721	-0.177626	0.216781	1.01977	0.837256	1.24207
genus Eubacterium rectale groupgenus Eubacterium rectale group|| id:ebi-a-GCST90017003	Postpartum depression	Weighted median	8	-0.235151	0.149044	0.114626	-0.527277	0.056974	0.790451	0.59021	1.05863
genus Eubacterium ruminantium groupgenus Eubacterium ruminantium group|| id:ebi-a-GCST90017004	Postpartum depression	Weighted median	18	0.0235824	0.0703081	0.737312	-0.114221	0.161386	1.02386	0.89206	1.17514
genus Eubacterium ventriosum groupgenus Eubacterium ventriosum group|| id:ebi-a-GCST90017005	Postpartum depression	Weighted median	15	-0.071293	0.101899	0.484149	-0.271015	0.128429	0.931189	0.762605	1.13704
genus Eubacterium xylanophilum groupgenus Eubacterium xylanophilum group|| id:ebi-a-GCST90017006	Postpartum depression	Weighted median	9	-0.0948508	0.114484	0.407383	-0.319239	0.129538	0.909509	0.726702	1.1383
genus Faecalibacteriumgenus Faecalibacterium|| id:ebi-a-GCST90017007	Postpartum depression	Weighted median	10	0.154945	0.111613	0.165065	-0.0638162	0.373706	1.16759	0.938177	1.45311
genus Family XIII AD3011 groupgenus Family XIII AD3011 group|| id:ebi-a-GCST90017008	Postpartum depression	Weighted median	13	0.0841608	0.11287	0.455882	-0.137064	0.305386	1.0878	0.871914	1.35715
genus Family XIII UCG001genus Family XIII UCG001|| id:ebi-a-GCST90017009	Postpartum depression	Weighted median	8	-0.116778	0.128407	0.363121	-0.368455	0.1349	0.889783	0.691802	1.14442
genus Flavonifractorgenus Flavonifractor|| id:ebi-a-GCST90017010	Postpartum depression	Weighted median	5	-0.0101246	0.138835	0.941866	-0.28224	0.261991	0.989927	0.754092	1.29952
genus Fusicatenibactergenus Fusicatenibacter|| id:ebi-a-GCST90017011	Postpartum depression	Weighted median	18	0.038425	0.105997	0.71697	-0.169329	0.246179	1.03917	0.844231	1.27913
genus Gordonibactergenus Gordonibacter|| id:ebi-a-GCST90017012	Postpartum depression	Weighted median	10	0.0851017	0.0662823	0.199167	-0.0448115	0.215015	1.08883	0.956178	1.23988
genus Haemophilusgenus Haemophilus|| id:ebi-a-GCST90017013	Postpartum depression	Weighted median	9	0.0390786	0.0943359	0.678692	-0.14582	0.223977	1.03985	0.864313	1.25104
genus Holdemanellagenus Holdemanella|| id:ebi-a-GCST90017014	Postpartum depression	Weighted median	11	-0.03729	0.0837292	0.656056	-0.201399	0.126819	0.963397	0.817586	1.13521
genus Holdemaniagenus Holdemania|| id:ebi-a-GCST90017015	Postpartum depression	Weighted median	14	0.00113578	0.0874005	0.989632	-0.170169	0.172441	1.00114	0.843522	1.1882
genus Howardellagenus Howardella|| id:ebi-a-GCST90017016	Postpartum depression	Weighted median	9	0.0114983	0.0597369	0.847364	-0.105586	0.128583	1.01156	0.899797	1.13722
genus Hungatellagenus Hungatella|| id:ebi-a-GCST90017017	Postpartum depression	Weighted median	5	-0.102015	0.101803	0.316304	-0.301549	0.0975191	0.903016	0.739671	1.10243
genus Intestinibactergenus Intestinibacter|| id:ebi-a-GCST90017018	Postpartum depression	Weighted median	15	-0.0208171	0.0946858	0.825984	-0.206401	0.164767	0.979398	0.813507	1.17912
genus Intestinimonasgenus Intestinimonas|| id:ebi-a-GCST90017019	Postpartum depression	Weighted median	16	0.155797	0.0941545	0.0979863	-0.0287458	0.34034	1.16859	0.971663	1.40543
genus Lachnoclostridiumgenus Lachnoclostridium|| id:ebi-a-GCST90017020	Postpartum depression	Weighted median	13	-0.0392099	0.121838	0.74759	-0.278013	0.199593	0.961549	0.757287	1.22091
genus Lachnospiraceae FCS020 groupgenus Lachnospiraceae FCS020 group|| id:ebi-a-GCST90017021	Postpartum depression	Weighted median	12	0.106486	0.101553	0.294373	-0.0925575	0.305529	1.11236	0.911597	1.35734
genus Lachnospiraceae NC2004 groupgenus Lachnospiraceae NC2004 group|| id:ebi-a-GCST90017022	Postpartum depression	Weighted median	9	-0.121271	0.0890966	0.173477	-0.2959	0.0533585	0.885794	0.743862	1.05481
genus Lachnospiraceae ND3007 groupgenus Lachnospiraceae ND3007 group|| id:ebi-a-GCST90017023	Postpartum depression	Weighted median	3	0.0543874	0.227555	0.811099	-0.39162	0.500394	1.05589	0.675961	1.64937
genus Lachnospiraceae NK4A136 groupgenus Lachnospiraceae NK4A136 group|| id:ebi-a-GCST90017024	Postpartum depression	Weighted median	15	0.0328785	0.112287	0.769669	-0.187204	0.252961	1.03342	0.829275	1.28783
genus Lachnospiraceae UCG001genus Lachnospiraceae UCG001|| id:ebi-a-GCST90017025	Postpartum depression	Weighted median	12	0.0991667	0.0910911	0.276307	-0.0793719	0.277705	1.10425	0.923696	1.3201
genus Lachnospiraceae UCG004genus Lachnospiraceae UCG004|| id:ebi-a-GCST90017026	Postpartum depression	Weighted median	12	-0.105509	0.121134	0.383746	-0.342931	0.131913	0.899866	0.709687	1.14101
genus Lachnospiraceae UCG008genus Lachnospiraceae UCG008|| id:ebi-a-GCST90017027	Postpartum depression	Weighted median	10	-0.0691232	0.0831551	0.405829	-0.232107	0.0938607	0.933212	0.792861	1.09841
genus Lachnospiraceae UCG010genus Lachnospiraceae UCG010|| id:ebi-a-GCST90017028	Postpartum depression	Weighted median	10	0.0499308	0.119672	0.67651	-0.184626	0.284488	1.0512	0.831415	1.32908
genus Lactobacillusgenus Lactobacillus|| id:ebi-a-GCST90017030	Postpartum depression	Weighted median	8	0.0100085	0.0960439	0.917005	-0.178238	0.198255	1.01006	0.836744	1.21927
genus Lactococcusgenus Lactococcus|| id:ebi-a-GCST90017031	Postpartum depression	Weighted median	9	0.0673515	0.0688966	0.328285	-0.0676858	0.202389	1.06967	0.934554	1.22432
genus Marvinbryantiagenus Marvinbryantia|| id:ebi-a-GCST90017032	Postpartum depression	Weighted median	10	0.0865428	0.12297	0.481576	-0.154479	0.327564	1.0904	0.856862	1.38758
genus Methanobrevibactergenus Methanobrevibacter|| id:ebi-a-GCST90017033	Postpartum depression	Weighted median	6	-0.00461633	0.0937866	0.960743	-0.188438	0.179205	0.995394	0.828252	1.19627
genus Odoribactergenus Odoribacter|| id:ebi-a-GCST90017034	Postpartum depression	Weighted median	7	-0.0255458	0.145961	0.861065	-0.311629	0.260537	0.974778	0.732253	1.29763
genus Olsenellagenus Olsenella|| id:ebi-a-GCST90017035	Postpartum depression	Weighted median	10	-0.0563292	0.0712032	0.428883	-0.195887	0.0832291	0.945228	0.822105	1.08679
genus Oscillibactergenus Oscillibacter|| id:ebi-a-GCST90017036	Postpartum depression	Weighted median	13	-0.107201	0.0896734	0.231906	-0.282961	0.0685585	0.898345	0.753549	1.07096
genus Oscillospiragenus Oscillospira|| id:ebi-a-GCST90017037	Postpartum depression	Weighted median	8	-0.125903	0.129091	0.32941	-0.378921	0.127115	0.881701	0.6846	1.13555
genus Oxalobactergenus Oxalobacter|| id:ebi-a-GCST90017038	Postpartum depression	Weighted median	11	-0.0755098	0.065639	0.249987	-0.204162	0.0531426	0.927271	0.81533	1.05458
genus Parabacteroidesgenus Parabacteroides|| id:ebi-a-GCST90017039	Postpartum depression	Weighted median	5	0.258611	0.219193	0.238066	-0.171007	0.688229	1.29513	0.842816	1.99019
genus Paraprevotellagenus Paraprevotella|| id:ebi-a-GCST90017040	Postpartum depression	Weighted median	13	0.073675	0.0796015	0.354681	-0.0823439	0.229694	1.07646	0.920955	1.25821
genus Parasutterellagenus Parasutterella|| id:ebi-a-GCST90017041	Postpartum depression	Weighted median	14	-0.0781536	0.0912185	0.39157	-0.256942	0.100635	0.924822	0.773413	1.10587
genus Peptococcusgenus Peptococcus|| id:ebi-a-GCST90017042	Postpartum depression	Weighted median	12	0.0965473	0.0651551	0.138392	-0.0311567	0.224251	1.10136	0.969324	1.25139
genus Phascolarctobacteriumgenus Phascolarctobacterium|| id:ebi-a-GCST90017043	Postpartum depression	Weighted median	7	-0.100864	0.137804	0.464207	-0.37096	0.169232	0.904056	0.690072	1.1844
genus Prevotella7genus Prevotella7|| id:ebi-a-GCST90017044	Postpartum depression	Weighted median	11	-0.0933366	0.0634867	0.141514	-0.21777	0.0310973	0.910887	0.80431	1.03159
genus Prevotella9genus Prevotella9|| id:ebi-a-GCST90017045	Postpartum depression	Weighted median	15	0.053252	0.0802819	0.50713	-0.1041	0.210604	1.0547	0.901135	1.23442
genus Rikenellaceae RC9 gut groupgenus Rikenellaceae RC9 gut group|| id:ebi-a-GCST90017046	Postpartum depression	Weighted median	11	-0.00905171	0.0606351	0.881331	-0.127896	0.109793	0.990989	0.879944	1.11605
genus Romboutsiagenus Romboutsia|| id:ebi-a-GCST90017047	Postpartum depression	Weighted median	13	-0.213679	0.114723	0.0625232	-0.438535	0.0111777	0.807608	0.64498	1.01124
genus Roseburiagenus Roseburia|| id:ebi-a-GCST90017048	Postpartum depression	Weighted median	13	0.119892	0.126856	0.344604	-0.128745	0.368529	1.12738	0.879198	1.44561
genus Ruminiclostridium5genus Ruminiclostridium5|| id:ebi-a-GCST90017049	Postpartum depression	Weighted median	11	-0.030933	0.135735	0.81973	-0.296975	0.235109	0.96954	0.743063	1.26505
genus Ruminiclostridium6genus Ruminiclostridium6|| id:ebi-a-GCST90017050	Postpartum depression	Weighted median	14	0.00207967	0.115792	0.98567	-0.224872	0.229031	1.00208	0.798618	1.25738
genus Ruminiclostridium9genus Ruminiclostridium9|| id:ebi-a-GCST90017051	Postpartum depression	Weighted median	7	-0.0597599	0.168249	0.722449	-0.389527	0.270007	0.941991	0.677377	1.30997
genus Ruminococcaceae NK4A214 groupgenus Ruminococcaceae NK4A214 group|| id:ebi-a-GCST90017052	Postpartum depression	Weighted median	13	0.0798314	0.106587	0.45387	-0.129079	0.288742	1.0831	0.878904	1.33475
genus Ruminococcaceae UCG002genus Ruminococcaceae UCG002|| id:ebi-a-GCST90017053	Postpartum depression	Weighted median	16	0.147512	0.0943171	0.117816	-0.037349	0.332374	1.15895	0.96334	1.39427
genus Ruminococcaceae UCG003genus Ruminococcaceae UCG003|| id:ebi-a-GCST90017054	Postpartum depression	Weighted median	12	0.0994498	0.108293	0.358439	-0.112804	0.311703	1.10456	0.893326	1.36575
genus Ruminococcaceae UCG004genus Ruminococcaceae UCG004|| id:ebi-a-GCST90017055	Postpartum depression	Weighted median	11	-0.0873888	0.0995853	0.3802	-0.282576	0.107798	0.916321	0.753839	1.11382
genus Ruminococcaceae UCG005genus Ruminococcaceae UCG005|| id:ebi-a-GCST90017056	Postpartum depression	Weighted median	14	0.139439	0.106387	0.189966	-0.0690795	0.347958	1.14963	0.933252	1.41617
genus Ruminococcaceae UCG009genus Ruminococcaceae UCG009|| id:ebi-a-GCST90017057	Postpartum depression	Weighted median	12	0.0755379	0.088339	0.392501	-0.0976065	0.248682	1.07846	0.907006	1.28233
genus Ruminococcaceae UCG010genus Ruminococcaceae UCG010|| id:ebi-a-GCST90017058	Postpartum depression	Weighted median	6	-0.136397	0.150648	0.365255	-0.431667	0.158874	0.872496	0.649425	1.17219
genus Ruminococcaceae UCG011genus Ruminococcaceae UCG011|| id:ebi-a-GCST90017059	Postpartum depression	Weighted median	8	-0.0910883	0.0657553	0.165973	-0.219969	0.0377921	0.912937	0.802544	1.03852
genus Ruminococcaceae UCG013genus Ruminococcaceae UCG013|| id:ebi-a-GCST90017060	Postpartum depression	Weighted median	11	-0.0786729	0.126863	0.535165	-0.327324	0.169978	0.924342	0.72085	1.18528
genus Ruminococcaceae UCG014genus Ruminococcaceae UCG014|| id:ebi-a-GCST90017061	Postpartum depression	Weighted median	11	-0.0706295	0.111403	0.526081	-0.28898	0.14772	0.931807	0.749028	1.15919
genus Ruminococcus1genus Ruminococcus1|| id:ebi-a-GCST90017062	Postpartum depression	Weighted median	10	-0.145419	0.11482	0.205335	-0.370466	0.079628	0.86466	0.690413	1.08288
genus Ruminococcus2genus Ruminococcus2|| id:ebi-a-GCST90017063	Postpartum depression	Weighted median	15	-0.0825689	0.0974578	0.396869	-0.273586	0.108448	0.920748	0.760647	1.11455
genus Ruminococcus gauvreauii groupgenus Ruminococcus gauvreauii group|| id:ebi-a-GCST90017064	Postpartum depression	Weighted median	11	0.159845	0.114001	0.160874	-0.0635969	0.383286	1.17333	0.938383	1.4671
genus Ruminococcus gnavus groupgenus Ruminococcus gnavus group|| id:ebi-a-GCST90017065	Postpartum depression	Weighted median	11	0.0653353	0.0764698	0.392887	-0.0845456	0.215216	1.06752	0.91893	1.24013
genus Ruminococcus torques groupgenus Ruminococcus torques group|| id:ebi-a-GCST90017066	Postpartum depression	Weighted median	7	0.0296189	0.17713	0.867201	-0.317557	0.376795	1.03006	0.727925	1.4576
genus Sellimonasgenus Sellimonas|| id:ebi-a-GCST90017067	Postpartum depression	Weighted median	9	0.0175278	0.0596774	0.768981	-0.0994399	0.134495	1.01768	0.905344	1.14396
genus Senegalimassiliagenus Senegalimassilia|| id:ebi-a-GCST90017068	Postpartum depression	Weighted median	5	-0.139389	0.137687	0.311366	-0.409256	0.130478	0.869889	0.664144	1.13937
genus Slackiagenus Slackia|| id:ebi-a-GCST90017069	Postpartum depression	Weighted median	6	0.165481	0.0988714	0.0941901	-0.0283072	0.359269	1.17996	0.97209	1.43228
genus Streptococcusgenus Streptococcus|| id:ebi-a-GCST90017070	Postpartum depression	Weighted median	12	0.204663	0.131663	0.12008	-0.0533974	0.462723	1.22711	0.948003	1.58839
genus Subdoligranulumgenus Subdoligranulum|| id:ebi-a-GCST90017071	Postpartum depression	Weighted median	10	0.0296058	0.129013	0.818496	-0.223259	0.282471	1.03005	0.799907	1.3264
genus Sutterellagenus Sutterella|| id:ebi-a-GCST90017072	Postpartum depression	Weighted median	12	0.0277903	0.10874	0.798286	-0.18534	0.240921	1.02818	0.830822	1.27242
genus Terrisporobactergenus Terrisporobacter|| id:ebi-a-GCST90017073	Postpartum depression	Weighted median	5	-0.000929198	0.118506	0.993744	-0.233202	0.231343	0.999071	0.791994	1.26029
genus Turicibactergenus Turicibacter|| id:ebi-a-GCST90017074	Postpartum depression	Weighted median	9	-0.0179502	0.0995797	0.856949	-0.213126	0.177226	0.98221	0.808054	1.1939
genus Tyzzerella3genus Tyzzerella3|| id:ebi-a-GCST90017075	Postpartum depression	Weighted median	13	-0.00750826	0.067277	0.911139	-0.139371	0.124355	0.99252	0.869905	1.13242
genus Veillonellagenus Veillonella|| id:ebi-a-GCST90017088	Postpartum depression	Weighted median	6	0.0245525	0.136852	0.857617	-0.243678	0.292783	1.02486	0.78374	1.34015
genus Victivallisgenus Victivallis|| id:ebi-a-GCST90017089	Postpartum depression	Weighted median	10	-0.0625264	0.0623994	0.316327	-0.184829	0.0597765	0.939388	0.831246	1.0616
phylum Actinobacteriaphylum Actinobacteria|| id:ebi-a-GCST90017110	Postpartum depression	Weighted mode	14	-0.00188585	0.240647	0.993866	-0.473554	0.469782	0.998116	0.622785	1.59965
phylum Bacteroidetesphylum Bacteroidetes|| id:ebi-a-GCST90017111	Postpartum depression	Weighted mode	10	0.282541	0.234145	0.25831	-0.176383	0.741465	1.3265	0.838297	2.09901
phylum Cyanobacteriaphylum Cyanobacteria|| id:ebi-a-GCST90017112	Postpartum depression	Weighted mode	8	-0.0159663	0.140007	0.912409	-0.29038	0.258448	0.98416	0.747979	1.29492
phylum Euryarchaeotaphylum Euryarchaeota|| id:ebi-a-GCST90017113	Postpartum depression	Weighted mode	11	-0.0356593	0.101403	0.732389	-0.234408	0.16309	0.964969	0.791039	1.17714
phylum Firmicutesphylum Firmicutes|| id:ebi-a-GCST90017114	Postpartum depression	Weighted mode	15	0.270132	0.169523	0.133373	-0.0621335	0.602398	1.31014	0.939757	1.82649
phylum Lentisphaeraephylum Lentisphaerae|| id:ebi-a-GCST90017115	Postpartum depression	Weighted mode	9	-0.0946491	0.12181	0.459501	-0.333396	0.144098	0.909692	0.716486	1.155
phylum Proteobacteriaphylum Proteobacteria|| id:ebi-a-GCST90017116	Postpartum depression	Weighted mode	12	-0.137733	0.162304	0.414185	-0.455849	0.180383	0.871332	0.63391	1.19768
phylum Tenericutesphylum Tenericutes|| id:ebi-a-GCST90017117	Postpartum depression	Weighted mode	12	-0.0175623	0.153405	0.910918	-0.318237	0.283112	0.982591	0.727431	1.32725
phylum Verrucomicrobiaphylum Verrucomicrobia|| id:ebi-a-GCST90017118	Postpartum depression	Weighted mode	12	0.172013	0.136637	0.234123	-0.0957945	0.439821	1.18769	0.908651	1.55243
class Actinobacteria|| id:ebi-a-GCST90016908	Postpartum depression	Weighted mode	14	0.170577	0.205946	0.422469	-0.233078	0.574231	1.18599	0.792092	1.77576
class Alphaproteobacteria|| id:ebi-a-GCST90016909	Postpartum depression	Weighted mode	7	0.180404	0.167347	0.322446	-0.147597	0.508404	1.1977	0.862779	1.66264
class Bacilli|| id:ebi-a-GCST90016910	Postpartum depression	Weighted mode	18	-0.276884	0.214253	0.213536	-0.696819	0.143052	0.758143	0.498167	1.15379
class Bacteroidia|| id:ebi-a-GCST90016911	Postpartum depression	Weighted mode	13	0.33734	0.1806	0.0863828	-0.0166364	0.691317	1.40122	0.983501	1.99634
class Betaproteobacteria|| id:ebi-a-GCST90016912	Postpartum depression	Weighted mode	10	0.052032	0.187981	0.78819	-0.316411	0.420475	1.05341	0.72876	1.52268
class Clostridia|| id:ebi-a-GCST90016913	Postpartum depression	Weighted mode	11	-0.105703	0.231356	0.657517	-0.559161	0.347754	0.899692	0.571689	1.41588
class Coriobacteriia|| id:ebi-a-GCST90016914	Postpartum depression	Weighted mode	13	-0.0805529	0.194014	0.68533	-0.460821	0.299715	0.922606	0.630766	1.34947
class Deltaproteobacteria|| id:ebi-a-GCST90016915	Postpartum depression	Weighted mode	11	0.113733	0.205144	0.591481	-0.288348	0.515815	1.12045	0.749501	1.675
class Erysipelotrichia|| id:ebi-a-GCST90016916	Postpartum depression	Weighted mode	13	-0.015011	0.171896	0.931852	-0.351927	0.321905	0.985101	0.703332	1.37975
class Gammaproteobacteria|| id:ebi-a-GCST90016917	Postpartum depression	Weighted mode	6	0.249265	0.242764	0.351609	-0.226552	0.725081	1.28308	0.797278	2.0649
class Lentisphaeria|| id:ebi-a-GCST90016918	Postpartum depression	Weighted mode	8	-0.0969801	0.112824	0.418487	-0.318115	0.124155	0.907574	0.727519	1.13219
class Melainabacteria|| id:ebi-a-GCST90016919	Postpartum depression	Weighted mode	10	0.0385783	0.115652	0.746342	-0.188099	0.265256	1.03933	0.828533	1.30376
class Methanobacteria|| id:ebi-a-GCST90016920	Postpartum depression	Weighted mode	9	-0.000719845	0.107969	0.994844	-0.212339	0.2109	0.99928	0.80869	1.23479
class Mollicutes|| id:ebi-a-GCST90016921	Postpartum depression	Weighted mode	12	-0.0175623	0.15527	0.911982	-0.321891	0.286767	0.982591	0.724777	1.33211
class Negativicutes|| id:ebi-a-GCST90016922	Postpartum depression	Weighted mode	12	-0.145735	0.218813	0.519118	-0.574608	0.283138	0.864387	0.562925	1.32729
class Verrucomicrobiae|| id:ebi-a-GCST90016923	Postpartum depression	Weighted mode	11	0.170455	0.164687	0.325038	-0.152331	0.493242	1.18584	0.858704	1.63762
order Actinomycetales|| id:ebi-a-GCST90017090	Postpartum depression	Weighted mode	4	-0.000149036	0.133019	0.999176	-0.260867	0.260569	0.999851	0.770384	1.29767
order Bacillales|| id:ebi-a-GCST90017091	Postpartum depression	Weighted mode	8	0.0102605	0.0954728	0.917431	-0.176866	0.197387	1.01031	0.837892	1.21822
order Bacteroidales|| id:ebi-a-GCST90017092	Postpartum depression	Weighted mode	13	0.33734	0.170301	0.0709981	0.00355032	0.67113	1.40122	1.00356	1.95645
order Bifidobacteriales|| id:ebi-a-GCST90017093	Postpartum depression	Weighted mode	11	-0.286949	0.14408	0.0744228	-0.569346	-0.00455206	0.75055	0.565895	0.995458
order Burkholderiales|| id:ebi-a-GCST90017094	Postpartum depression	Weighted mode	10	-0.00545153	0.182862	0.976867	-0.363862	0.352959	0.994563	0.694987	1.42327
order Clostridiales|| id:ebi-a-GCST90017095	Postpartum depression	Weighted mode	12	-0.150892	0.242867	0.547067	-0.626912	0.325129	0.859941	0.534239	1.38421
order Coriobacteriales|| id:ebi-a-GCST90017096	Postpartum depression	Weighted mode	13	-0.0805529	0.195184	0.687103	-0.463114	0.302008	0.922606	0.629321	1.35257
order Desulfovibrionales || id:ebi-a-GCST90017097	Postpartum depression	Weighted mode	10	0.112082	0.20135	0.591333	-0.282563	0.506728	1.11861	0.753849	1.65985
order Enterobacteriales || id:ebi-a-GCST90017098	Postpartum depression	Weighted mode	7	-0.40292	0.301985	0.230529	-0.99481	0.18897	0.668365	0.369794	1.208
order Erysipelotrichales || id:ebi-a-GCST90017099	Postpartum depression	Weighted mode	13	-0.015011	0.17725	0.933906	-0.362421	0.332399	0.985101	0.695989	1.39431
order Gastranaerophilales || id:ebi-a-GCST90017100	Postpartum depression	Weighted mode	9	0.0782344	0.109238	0.494251	-0.135872	0.292341	1.08138	0.872954	1.33956
order Lactobacillales|| id:ebi-a-GCST90017101	Postpartum depression	Weighted mode	15	-0.24633	0.190484	0.216882	-0.619679	0.127019	0.781664	0.538117	1.13544
order Methanobacteriales || id:ebi-a-GCST90017102	Postpartum depression	Weighted mode	9	-0.000719845	0.111827	0.995022	-0.219901	0.218461	0.99928	0.802599	1.24416
order Mollicutes|| id:ebi-a-GCST90017103	Postpartum depression	Weighted mode	12	-0.0743106	0.143023	0.613658	-0.354637	0.206015	0.928383	0.701428	1.22877
order NB1n|| id:ebi-a-GCST90017104	Postpartum depression	Weighted mode	12	0.0545804	0.119517	0.656789	-0.179672	0.288833	1.0561	0.835544	1.33487
order Pasteurellales|| id:ebi-a-GCST90017105	Postpartum depression	Weighted mode	13	0.229751	0.11656	0.0722187	0.0012939	0.458209	1.25829	1.00129	1.58124
order Rhodospirillales|| id:ebi-a-GCST90017106	Postpartum depression	Weighted mode	14	0.0803407	0.122438	0.523156	-0.159637	0.320319	1.08366	0.852453	1.37757
order Selenomonadales || id:ebi-a-GCST90017107	Postpartum depression	Weighted mode	12	-0.145735	0.204057	0.489988	-0.545686	0.254216	0.864387	0.579444	1.28945
order Verrucomicrobiales || id:ebi-a-GCST90017108	Postpartum depression	Weighted mode	11	0.170455	0.1558	0.299579	-0.134913	0.475823	1.18584	0.873792	1.60934
order Victivallales|| id:ebi-a-GCST90017109	Postpartum depression	Weighted mode	8	-0.0969801	0.117315	0.435697	-0.326918	0.132958	0.907574	0.721143	1.1422
family Acidaminococcaceae|| id:ebi-a-GCST90016924	Postpartum depression	Weighted mode	7	-0.132313	0.141651	0.386312	-0.409949	0.145322	0.876067	0.663684	1.15641
family Actinomycetaceae|| id:ebi-a-GCST90016925	Postpartum depression	Weighted mode	4	-0.000580201	0.128383	0.996678	-0.252211	0.25105	0.99942	0.777081	1.28537
family Alcaligenaceae|| id:ebi-a-GCST90016926	Postpartum depression	Weighted mode	11	-0.0123768	0.211529	0.954494	-0.426975	0.402221	0.987699	0.65248	1.49514
family Bacteroidaceae|| id:ebi-a-GCST90016927	Postpartum depression	Weighted mode	7	0.0020357	0.203583	0.992346	-0.396986	0.401057	1.00204	0.672343	1.4934
family Bacteroidales S24 7group|| id:ebi-a-GCST90016928	Postpartum depression	Weighted mode	8	0.170844	0.131559	0.23522	-0.0870122	0.4287	1.18631	0.916666	1.53526
family Bifidobacteriaceae|| id:ebi-a-GCST90016929	Postpartum depression	Weighted mode	11	-0.286949	0.145741	0.0772862	-0.572602	-0.00129639	0.75055	0.564056	0.998704
family Clostridiaceae1|| id:ebi-a-GCST90016931	Postpartum depression	Weighted mode	10	-0.180657	0.161917	0.293436	-0.498014	0.1367	0.834721	0.607736	1.14648
family Clostridiales vadin BB60 group|| id:ebi-a-GCST90016932	Postpartum depression	Weighted mode	15	-0.141562	0.115861	0.241947	-0.36865	0.0855253	0.868001	0.691667	1.08929
family Coriobacteriaceae|| id:ebi-a-GCST90016933	Postpartum depression	Weighted mode	13	-0.0805529	0.196245	0.688695	-0.465193	0.304087	0.922606	0.628014	1.35539
family Defluviitaleaceae|| id:ebi-a-GCST90016934	Postpartum depression	Weighted mode	11	0.0195197	0.156424	0.903165	-0.287072	0.326112	1.01971	0.750457	1.38557
family Desulfovibrionaceae|| id:ebi-a-GCST90016935	Postpartum depression	Weighted mode	8	0.133669	0.204653	0.534514	-0.26745	0.534789	1.14301	0.765329	1.70709
family Enterobacteriaceae|| id:ebi-a-GCST90016936	Postpartum depression	Weighted mode	7	-0.40292	0.296522	0.223062	-0.984103	0.178262	0.668365	0.373774	1.19514
family Erysipelotrichaceae|| id:ebi-a-GCST90016937	Postpartum depression	Weighted mode	13	-0.015011	0.190986	0.938648	-0.389344	0.359322	0.985101	0.677501	1.43236
family Family XI|| id:ebi-a-GCST90016938	Postpartum depression	Weighted mode	8	0.114857	0.101592	0.295479	-0.0842632	0.313977	1.12171	0.919189	1.36886
family Family XIII|| id:ebi-a-GCST90016939	Postpartum depression	Weighted mode	7	-0.058997	0.224482	0.801485	-0.498981	0.380987	0.94271	0.607149	1.46373
family Lachnospiraceae|| id:ebi-a-GCST90016940	Postpartum depression	Weighted mode	16	-0.108729	0.199528	0.593813	-0.499804	0.282347	0.896974	0.60665	1.32624
family Lactobacillaceae|| id:ebi-a-GCST90016941	Postpartum depression	Weighted mode	8	-0.0541347	0.116991	0.657602	-0.283437	0.175168	0.947305	0.753191	1.19145
family Methanobacteriaceae|| id:ebi-a-GCST90016942	Postpartum depression	Weighted mode	9	-0.000719845	0.105178	0.994707	-0.206868	0.205428	0.99928	0.813127	1.22805
family Oxalobacteraceae|| id:ebi-a-GCST90016943	Postpartum depression	Weighted mode	14	-0.045803	0.093423	0.63211	-0.228912	0.137306	0.95523	0.795399	1.14718
family Pasteurellaceae|| id:ebi-a-GCST90016944	Postpartum depression	Weighted mode	13	0.229751	0.125546	0.0921849	-0.0163189	0.475822	1.25829	0.983814	1.60934
family Peptococcaceae|| id:ebi-a-GCST90016945	Postpartum depression	Weighted mode	9	0.0509351	0.14782	0.739297	-0.238792	0.340663	1.05225	0.787578	1.40588
family Peptostreptococcaceae|| id:ebi-a-GCST90016946	Postpartum depression	Weighted mode	13	-0.114534	0.116724	0.345845	-0.343313	0.114245	0.891782	0.709416	1.12103
family Porphyromonadaceae|| id:ebi-a-GCST90016947	Postpartum depression	Weighted mode	9	0.0571494	0.252568	0.826663	-0.437884	0.552183	1.05881	0.645401	1.73704
family Prevotellaceae|| id:ebi-a-GCST90016948	Postpartum depression	Weighted mode	15	-0.0408199	0.164744	0.807903	-0.363717	0.282078	0.960002	0.695088	1.32588
family Rhodospirillaceae|| id:ebi-a-GCST90016949	Postpartum depression	Weighted mode	15	0.100993	0.113277	0.387698	-0.12103	0.323015	1.10627	0.886007	1.38129
family Rikenellaceae|| id:ebi-a-GCST90016950	Postpartum depression	Weighted mode	16	0.0241815	0.215615	0.912191	-0.398424	0.446787	1.02448	0.671377	1.56328
family Ruminococcaceae|| id:ebi-a-GCST90016951	Postpartum depression	Weighted mode	9	0.0247928	0.143817	0.867411	-0.257088	0.306673	1.0251	0.7733	1.3589
family Streptococcaceae|| id:ebi-a-GCST90016952	Postpartum depression	Weighted mode	11	0.231125	0.193918	0.260829	-0.148954	0.611205	1.26002	0.861608	1.84265
family Veillonellaceae|| id:ebi-a-GCST90016956	Postpartum depression	Weighted mode	19	-0.100468	0.119726	0.412393	-0.335132	0.134196	0.904414	0.715244	1.14362
family Verrucomicrobiaceae|| id:ebi-a-GCST90016957	Postpartum depression	Weighted mode	11	0.170494	0.158679	0.307857	-0.140516	0.481505	1.18589	0.86891	1.61851
family Victivallaceae|| id:ebi-a-GCST90016958	Postpartum depression	Weighted mode	12	0.102739	0.0954965	0.305028	-0.0844339	0.289912	1.1082	0.919032	1.33631
genus Actinomycesgenus Actinomyces|| id:ebi-a-GCST90016959	Postpartum depression	Weighted mode	7	-0.0224548	0.117422	0.854651	-0.252602	0.207693	0.977795	0.776777	1.23083
genus Adlercreutziagenus Adlercreutzia|| id:ebi-a-GCST90016960	Postpartum depression	Weighted mode	8	-0.0854573	0.149472	0.585389	-0.378423	0.207508	0.918092	0.684941	1.23061
genus Akkermansiagenus Akkermansia|| id:ebi-a-GCST90016961	Postpartum depression	Weighted mode	11	0.170366	0.15874	0.308379	-0.140764	0.481495	1.18574	0.868694	1.61849
genus Alistipesgenus Alistipes|| id:ebi-a-GCST90016962	Postpartum depression	Weighted mode	12	0.433201	0.278196	0.147714	-0.112063	0.978466	1.54219	0.893988	2.66037
genus Allisonellagenus Allisonella|| id:ebi-a-GCST90016963	Postpartum depression	Weighted mode	8	-0.0684148	0.0973612	0.504939	-0.259243	0.122413	0.933873	0.771636	1.13022
genus Alloprevotellagenus Alloprevotella|| id:ebi-a-GCST90016964	Postpartum depression	Weighted mode	5	-0.122365	0.121889	0.372226	-0.361268	0.116537	0.884825	0.696793	1.1236
genus Anaerofilumgenus Anaerofilum|| id:ebi-a-GCST90016965	Postpartum depression	Weighted mode	11	-0.0586191	0.112112	0.612458	-0.278359	0.161121	0.943066	0.757025	1.17483
genus Anaerostipesgenus Anaerostipes|| id:ebi-a-GCST90016966	Postpartum depression	Weighted mode	13	-0.0318381	0.208085	0.880937	-0.439684	0.376008	0.968663	0.64424	1.45646
genus Anaerotruncusgenus Anaerotruncus|| id:ebi-a-GCST90016967	Postpartum depression	Weighted mode	13	0.149369	0.204429	0.479009	-0.251312	0.550049	1.1611	0.77778	1.73334
genus Bacteroidesgenus Bacteroides|| id:ebi-a-GCST90016968	Postpartum depression	Weighted mode	7	0.0020357	0.197577	0.992113	-0.385216	0.389288	1.00204	0.680304	1.47593
genus Barnesiellagenus Barnesiella|| id:ebi-a-GCST90016969	Postpartum depression	Weighted mode	12	0.128409	0.167058	0.458285	-0.199024	0.455843	1.13702	0.81953	1.5775
genus Bifidobacteriumgenus Bifidobacterium|| id:ebi-a-GCST90016970	Postpartum depression	Weighted mode	12	-0.190363	0.119016	0.138021	-0.423635	0.0429086	0.826659	0.654663	1.04384
genus Bilophilagenus Bilophila|| id:ebi-a-GCST90016971	Postpartum depression	Weighted mode	13	0.207264	0.205802	0.333761	-0.196108	0.610635	1.23031	0.821924	1.8416
genus Butyricicoccusgenus Butyricicoccus|| id:ebi-a-GCST90016973	Postpartum depression	Weighted mode	8	-0.0135701	0.186647	0.944075	-0.379398	0.352257	0.986522	0.684273	1.42227
genus Butyricimonasgenus Butyricimonas|| id:ebi-a-GCST90016974	Postpartum depression	Weighted mode	13	0.0110655	0.138637	0.937699	-0.260663	0.282794	1.01113	0.770541	1.32683
genus Butyrivibriogenus Butyrivibrio|| id:ebi-a-GCST90016975	Postpartum depression	Weighted mode	15	-0.0478383	0.0851442	0.583101	-0.214721	0.119044	0.953288	0.806767	1.12642
genus Candidatus Soleaferreagenus Candidatus Soleaferrea|| id:ebi-a-GCST90016976	Postpartum depression	Weighted mode	9	-0.0448528	0.13798	0.753468	-0.315293	0.225587	0.956138	0.729575	1.25306
genus Catenibacteriumgenus Catenibacterium|| id:ebi-a-GCST90016977	Postpartum depression	Weighted mode	4	0.0745795	0.108867	0.542496	-0.1388	0.287959	1.07743	0.870402	1.3337
genus Christensenellaceae R 7groupgenus Christensenellaceae R 7group|| id:ebi-a-GCST90016978	Postpartum depression	Weighted mode	8	-0.0729746	0.238795	0.768801	-0.541014	0.395064	0.929624	0.582158	1.48448
genus Clostridium innocuum groupgenus Clostridium innocuum group|| id:ebi-a-GCST90016979	Postpartum depression	Weighted mode	7	-0.057906	0.11277	0.625966	-0.278936	0.163124	0.943739	0.756588	1.17718
genus Clostridium sensustricto1genus Clostridium sensustricto1|| id:ebi-a-GCST90016980	Postpartum depression	Weighted mode	7	-0.198605	0.152691	0.241082	-0.49788	0.10067	0.819874	0.607818	1.10591
genus Collinsellagenus Collinsella|| id:ebi-a-GCST90016981	Postpartum depression	Weighted mode	9	-0.102986	0.213497	0.642462	-0.521441	0.315469	0.90214	0.593665	1.3709
genus Coprobactergenus Coprobacter|| id:ebi-a-GCST90016982	Postpartum depression	Weighted mode	10	0.147347	0.146461	0.340673	-0.139717	0.434412	1.15876	0.869604	1.54405
genus Coprococcus1genus Coprococcus1|| id:ebi-a-GCST90016983	Postpartum depression	Weighted mode	11	-0.192951	0.164065	0.266805	-0.514518	0.128615	0.824522	0.597789	1.13725
genus Coprococcus2genus Coprococcus2|| id:ebi-a-GCST90016984	Postpartum depression	Weighted mode	8	-0.0803611	0.202101	0.70275	-0.476479	0.315756	0.922783	0.620966	1.3713
genus Coprococcus3genus Coprococcus3|| id:ebi-a-GCST90016985	Postpartum depression	Weighted mode	9	-0.17818	0.211413	0.423816	-0.59255	0.236189	0.836791	0.552915	1.26641
genus Defluviitaleaceae UCG011genus Defluviitaleaceae UCG011|| id:ebi-a-GCST90016986	Postpartum depression	Weighted mode	9	-0.0379486	0.147218	0.80309	-0.326496	0.250598	0.962762	0.721448	1.28479
genus Desulfovibriogenus Desulfovibrio|| id:ebi-a-GCST90016987	Postpartum depression	Weighted mode	9	-0.061894	0.142777	0.676102	-0.341737	0.217949	0.939982	0.710535	1.24352
genus Dialistergenus Dialister|| id:ebi-a-GCST90016988	Postpartum depression	Weighted mode	11	0.0918197	0.160891	0.580803	-0.223527	0.407166	1.09617	0.799694	1.50255
genus Doreagenus Dorea|| id:ebi-a-GCST90016989	Postpartum depression	Weighted mode	10	-0.080442	0.190317	0.682453	-0.453464	0.29258	0.922708	0.635423	1.33988
genus Eggerthellagenus Eggerthella|| id:ebi-a-GCST90016990	Postpartum depression	Weighted mode	10	-0.191977	0.144677	0.217208	-0.475544	0.0915899	0.825326	0.621547	1.09592
genus Eisenbergiellagenus Eisenbergiella|| id:ebi-a-GCST90016991	Postpartum depression	Weighted mode	11	0.0712693	0.112403	0.540281	-0.149042	0.29158	1.07387	0.861533	1.33854
genus Enterorhabdusgenus Enterorhabdus|| id:ebi-a-GCST90016992	Postpartum depression	Weighted mode	6	0.0169282	0.142132	0.909832	-0.261651	0.295508	1.01707	0.76978	1.34381
genus Erysipelatoclostridiumgenus Erysipelatoclostridium|| id:ebi-a-GCST90016993	Postpartum depression	Weighted mode	15	-0.0428094	0.142167	0.767749	-0.321458	0.235839	0.958094	0.725091	1.26597
genus Escherichia Shigellagenus Escherichia Shigella|| id:ebi-a-GCST90016995	Postpartum depression	Weighted mode	10	-0.12361	0.220842	0.589327	-0.556461	0.309241	0.883724	0.573234	1.36239
genus Eubacterium brachy groupgenus Eubacterium brachy group|| id:ebi-a-GCST90016996	Postpartum depression	Weighted mode	10	-0.00991254	0.105556	0.927239	-0.216802	0.196976	0.990136	0.80509	1.21772
genus Eubacterium coprostanoligenes groupgenus Eubacterium coprostanoligenes group|| id:ebi-a-GCST90016997	Postpartum depression	Weighted mode	13	-0.246509	0.22929	0.303474	-0.695918	0.2029	0.781524	0.498616	1.22495
genus Eubacterium eligens groupgenus Eubacterium eligens group|| id:ebi-a-GCST90016998	Postpartum depression	Weighted mode	6	-0.207862	0.247946	0.440067	-0.693836	0.278112	0.812319	0.499655	1.32063
genus Eubacterium fissicatena groupgenus Eubacterium fissicatena group|| id:ebi-a-GCST90016999	Postpartum depression	Weighted mode	9	0.0638012	0.128046	0.631704	-0.18717	0.314772	1.06588	0.829303	1.36995
genus Eubacterium hallii groupgenus Eubacterium hallii group|| id:ebi-a-GCST90017000	Postpartum depression	Weighted mode	15	0.00281899	0.128074	0.98275	-0.248205	0.253843	1.00282	0.7802	1.28897
genus Eubacterium nodatum groupgenus Eubacterium nodatum group|| id:ebi-a-GCST90017001	Postpartum depression	Weighted mode	11	0.0528764	0.083947	0.542897	-0.11166	0.217412	1.0543	0.894349	1.24286
genus Eubacterium oxidoreducens groupgenus Eubacterium oxidoreducens group|| id:ebi-a-GCST90017002	Postpartum depression	Weighted mode	5	0.0379564	0.137329	0.795942	-0.231209	0.307122	1.03869	0.793574	1.35951
genus Eubacterium rectale groupgenus Eubacterium rectale group|| id:ebi-a-GCST90017003	Postpartum depression	Weighted mode	8	-0.268922	0.1895	0.198823	-0.640342	0.102498	0.764203	0.527112	1.10793
genus Eubacterium ruminantium groupgenus Eubacterium ruminantium group|| id:ebi-a-GCST90017004	Postpartum depression	Weighted mode	18	0.00199163	0.102008	0.98465	-0.197944	0.201927	1.00199	0.820416	1.22376
genus Eubacterium ventriosum groupgenus Eubacterium ventriosum group|| id:ebi-a-GCST90017005	Postpartum depression	Weighted mode	15	-0.0514889	0.161155	0.754066	-0.367353	0.264375	0.949814	0.692565	1.30262
genus Eubacterium xylanophilum groupgenus Eubacterium xylanophilum group|| id:ebi-a-GCST90017006	Postpartum depression	Weighted mode	9	-0.124511	0.190694	0.53211	-0.498271	0.24925	0.882929	0.60758	1.28306
genus Faecalibacteriumgenus Faecalibacterium|| id:ebi-a-GCST90017007	Postpartum depression	Weighted mode	10	0.188052	0.136048	0.200231	-0.0786021	0.454706	1.2069	0.924408	1.57571
genus Family XIII AD3011 groupgenus Family XIII AD3011 group|| id:ebi-a-GCST90017008	Postpartum depression	Weighted mode	13	0.131005	0.177248	0.474054	-0.216401	0.478411	1.13997	0.805412	1.61351
genus Family XIII UCG001genus Family XIII UCG001|| id:ebi-a-GCST90017009	Postpartum depression	Weighted mode	8	-0.190547	0.246909	0.465524	-0.674488	0.293394	0.826507	0.509417	1.34097
genus Flavonifractorgenus Flavonifractor|| id:ebi-a-GCST90017010	Postpartum depression	Weighted mode	5	0.0302219	0.171236	0.868482	-0.3054	0.365843	1.03068	0.736829	1.44173
genus Fusicatenibactergenus Fusicatenibacter|| id:ebi-a-GCST90017011	Postpartum depression	Weighted mode	18	0.0370849	0.176029	0.835645	-0.307932	0.382101	1.03778	0.734966	1.46536
genus Gordonibactergenus Gordonibacter|| id:ebi-a-GCST90017012	Postpartum depression	Weighted mode	10	0.101862	0.113098	0.391237	-0.11981	0.323534	1.10723	0.887089	1.382
genus Haemophilusgenus Haemophilus|| id:ebi-a-GCST90017013	Postpartum depression	Weighted mode	9	0.0460239	0.133868	0.739858	-0.216357	0.308405	1.0471	0.805448	1.36125
genus Holdemanellagenus Holdemanella|| id:ebi-a-GCST90017014	Postpartum depression	Weighted mode	11	-0.0398431	0.123929	0.754451	-0.282744	0.203058	0.96094	0.753713	1.22514
genus Holdemaniagenus Holdemania|| id:ebi-a-GCST90017015	Postpartum depression	Weighted mode	14	-0.0143416	0.119206	0.906078	-0.247986	0.219303	0.985761	0.780371	1.24521
genus Howardellagenus Howardella|| id:ebi-a-GCST90017016	Postpartum depression	Weighted mode	9	0.0167618	0.0866019	0.851353	-0.152978	0.186501	1.0169	0.858149	1.20503
genus Hungatellagenus Hungatella|| id:ebi-a-GCST90017017	Postpartum depression	Weighted mode	5	-0.182911	0.17741	0.360794	-0.530634	0.164812	0.832842	0.588232	1.17917
genus Intestinibactergenus Intestinibacter|| id:ebi-a-GCST90017018	Postpartum depression	Weighted mode	15	-0.0423566	0.145007	0.774494	-0.326571	0.241858	0.958528	0.721393	1.27361
genus Intestinimonasgenus Intestinimonas|| id:ebi-a-GCST90017019	Postpartum depression	Weighted mode	16	0.10005	0.160864	0.543313	-0.215244	0.415343	1.10523	0.806344	1.51489
genus Lachnoclostridiumgenus Lachnoclostridium|| id:ebi-a-GCST90017020	Postpartum depression	Weighted mode	13	-0.112491	0.186293	0.557193	-0.477625	0.252643	0.893605	0.620255	1.28742
genus Lachnospiraceae FCS020 groupgenus Lachnospiraceae FCS020 group|| id:ebi-a-GCST90017021	Postpartum depression	Weighted mode	12	0.189461	0.154563	0.245877	-0.113483	0.492404	1.2086	0.892719	1.63625
genus Lachnospiraceae NC2004 groupgenus Lachnospiraceae NC2004 group|| id:ebi-a-GCST90017022	Postpartum depression	Weighted mode	9	-0.148081	0.11797	0.244817	-0.379303	0.0831413	0.862361	0.684338	1.0867
genus Lachnospiraceae ND3007 groupgenus Lachnospiraceae ND3007 group|| id:ebi-a-GCST90017023	Postpartum depression	Weighted mode	3	0.07099	0.252377	0.804922	-0.423668	0.565648	1.07357	0.654641	1.76059
genus Lachnospiraceae NK4A136 groupgenus Lachnospiraceae NK4A136 group|| id:ebi-a-GCST90017024	Postpartum depression	Weighted mode	15	0.0455066	0.115269	0.698951	-0.180421	0.271434	1.04656	0.834918	1.31184
genus Lachnospiraceae UCG001genus Lachnospiraceae UCG001|| id:ebi-a-GCST90017025	Postpartum depression	Weighted mode	12	0.0780298	0.139181	0.586283	-0.194764	0.350824	1.08115	0.823028	1.42024
genus Lachnospiraceae UCG004genus Lachnospiraceae UCG004|| id:ebi-a-GCST90017026	Postpartum depression	Weighted mode	12	-0.133129	0.207455	0.534196	-0.53974	0.273483	0.875352	0.5829	1.31453
genus Lachnospiraceae UCG008genus Lachnospiraceae UCG008|| id:ebi-a-GCST90017027	Postpartum depression	Weighted mode	10	0.0180982	0.137168	0.897933	-0.250751	0.286948	1.01826	0.778216	1.33235
genus Lachnospiraceae UCG010genus Lachnospiraceae UCG010|| id:ebi-a-GCST90017028	Postpartum depression	Weighted mode	10	0.0671706	0.185667	0.725865	-0.296737	0.431078	1.06948	0.743239	1.53892
genus Lactobacillusgenus Lactobacillus|| id:ebi-a-GCST90017030	Postpartum depression	Weighted mode	8	0.0238327	0.116952	0.844322	-0.205393	0.253059	1.02412	0.814327	1.28796
genus Lactococcusgenus Lactococcus|| id:ebi-a-GCST90017031	Postpartum depression	Weighted mode	9	0.1261	0.0925147	0.21	-0.0552293	0.307428	1.1344	0.946268	1.35992
genus Marvinbryantiagenus Marvinbryantia|| id:ebi-a-GCST90017032	Postpartum depression	Weighted mode	10	0.125889	0.172246	0.483451	-0.211713	0.463492	1.13416	0.809197	1.58962
genus Methanobrevibactergenus Methanobrevibacter|| id:ebi-a-GCST90017033	Postpartum depression	Weighted mode	6	-0.0132118	0.110276	0.909301	-0.229352	0.202929	0.986875	0.795048	1.22499
genus Odoribactergenus Odoribacter|| id:ebi-a-GCST90017034	Postpartum depression	Weighted mode	7	-0.0215768	0.192879	0.914577	-0.399619	0.356466	0.978654	0.670575	1.42827
genus Olsenellagenus Olsenella|| id:ebi-a-GCST90017035	Postpartum depression	Weighted mode	10	-0.095483	0.130014	0.481396	-0.35031	0.159344	0.908934	0.70447	1.17274
genus Oscillibactergenus Oscillibacter|| id:ebi-a-GCST90017036	Postpartum depression	Weighted mode	13	-0.14142	0.144292	0.346386	-0.424233	0.141393	0.868124	0.654271	1.15188
genus Oscillospiragenus Oscillospira|| id:ebi-a-GCST90017037	Postpartum depression	Weighted mode	8	-0.1617	0.20063	0.446776	-0.554935	0.231535	0.850696	0.57411	1.26053
genus Oxalobactergenus Oxalobacter|| id:ebi-a-GCST90017038	Postpartum depression	Weighted mode	11	-0.0861704	0.0968509	0.394515	-0.275998	0.103657	0.917438	0.758814	1.10922
genus Parabacteroidesgenus Parabacteroides|| id:ebi-a-GCST90017039	Postpartum depression	Weighted mode	5	0.378479	0.259711	0.218765	-0.130555	0.887513	1.46006	0.877608	2.42908
genus Paraprevotellagenus Paraprevotella|| id:ebi-a-GCST90017040	Postpartum depression	Weighted mode	13	0.0874309	0.129402	0.51207	-0.166196	0.341058	1.09137	0.84688	1.40643
genus Parasutterellagenus Parasutterella|| id:ebi-a-GCST90017041	Postpartum depression	Weighted mode	14	-0.100173	0.119403	0.41666	-0.334203	0.133857	0.904681	0.715908	1.14323
genus Peptococcusgenus Peptococcus|| id:ebi-a-GCST90017042	Postpartum depression	Weighted mode	12	0.112673	0.0975644	0.272621	-0.0785535	0.303899	1.11927	0.924453	1.35513
genus Phascolarctobacteriumgenus Phascolarctobacterium|| id:ebi-a-GCST90017043	Postpartum depression	Weighted mode	7	-0.0597617	0.202837	0.778205	-0.457322	0.337798	0.941989	0.632977	1.40186
genus Prevotella7genus Prevotella7|| id:ebi-a-GCST90017044	Postpartum depression	Weighted mode	11	-0.0665895	0.0893121	0.473081	-0.241641	0.108462	0.935579	0.785338	1.11456
genus Prevotella9genus Prevotella9|| id:ebi-a-GCST90017045	Postpartum depression	Weighted mode	15	0.0954751	0.111736	0.40723	-0.123528	0.314478	1.10018	0.883797	1.36954
genus Rikenellaceae RC9 gut groupgenus Rikenellaceae RC9 gut group|| id:ebi-a-GCST90017046	Postpartum depression	Weighted mode	11	-0.0410996	0.0988629	0.686392	-0.234871	0.152672	0.959733	0.790673	1.16494
genus Romboutsiagenus Romboutsia|| id:ebi-a-GCST90017047	Postpartum depression	Weighted mode	13	-0.286706	0.197424	0.172078	-0.673658	0.100246	0.750732	0.50984	1.10544
genus Roseburiagenus Roseburia|| id:ebi-a-GCST90017048	Postpartum depression	Weighted mode	13	0.159508	0.193862	0.426676	-0.220462	0.539477	1.17293	0.802148	1.71511
genus Ruminiclostridium5genus Ruminiclostridium5|| id:ebi-a-GCST90017049	Postpartum depression	Weighted mode	11	-0.0314495	0.201773	0.87924	-0.426924	0.364025	0.96904	0.652513	1.43911
genus Ruminiclostridium6genus Ruminiclostridium6|| id:ebi-a-GCST90017050	Postpartum depression	Weighted mode	14	0.0310885	0.154377	0.843518	-0.271491	0.333668	1.03158	0.762242	1.39608
genus Ruminiclostridium9genus Ruminiclostridium9|| id:ebi-a-GCST90017051	Postpartum depression	Weighted mode	7	-0.0591424	0.273694	0.836077	-0.595583	0.477298	0.942573	0.551241	1.61171
genus Ruminococcaceae NK4A214 groupgenus Ruminococcaceae NK4A214 group|| id:ebi-a-GCST90017052	Postpartum depression	Weighted mode	13	0.0770702	0.1576	0.633641	-0.231826	0.385966	1.08012	0.793084	1.47104
genus Ruminococcaceae UCG002genus Ruminococcaceae UCG002|| id:ebi-a-GCST90017053	Postpartum depression	Weighted mode	16	0.169274	0.127494	0.204128	-0.080614	0.419163	1.18444	0.92255	1.52069
genus Ruminococcaceae UCG003genus Ruminococcaceae UCG003|| id:ebi-a-GCST90017054	Postpartum depression	Weighted mode	12	0.152121	0.171435	0.393884	-0.183891	0.488133	1.1643	0.832026	1.62927
genus Ruminococcaceae UCG004genus Ruminococcaceae UCG004|| id:ebi-a-GCST90017055	Postpartum depression	Weighted mode	11	-0.0686862	0.13379	0.618832	-0.330915	0.193543	0.93362	0.718266	1.21354
genus Ruminococcaceae UCG005genus Ruminococcaceae UCG005|| id:ebi-a-GCST90017056	Postpartum depression	Weighted mode	14	0.236222	0.16364	0.172531	-0.0845132	0.556957	1.26646	0.918959	1.74535
genus Ruminococcaceae UCG009genus Ruminococcaceae UCG009|| id:ebi-a-GCST90017057	Postpartum depression	Weighted mode	12	0.166278	0.168976	0.346249	-0.164915	0.49747	1.1809	0.847966	1.64456
genus Ruminococcaceae UCG010genus Ruminococcaceae UCG010|| id:ebi-a-GCST90017058	Postpartum depression	Weighted mode	6	-0.137358	0.171143	0.458645	-0.472799	0.198083	0.871658	0.623255	1.21906
genus Ruminococcaceae UCG011genus Ruminococcaceae UCG011|| id:ebi-a-GCST90017059	Postpartum depression	Weighted mode	8	-0.0852171	0.0903485	0.376983	-0.2623	0.091866	0.918313	0.76928	1.09622
genus Ruminococcaceae UCG013genus Ruminococcaceae UCG013|| id:ebi-a-GCST90017060	Postpartum depression	Weighted mode	11	-0.0977055	0.23628	0.687957	-0.560815	0.365404	0.906916	0.570744	1.4411
genus Ruminococcaceae UCG014genus Ruminococcaceae UCG014|| id:ebi-a-GCST90017061	Postpartum depression	Weighted mode	11	-0.0707834	0.121034	0.571627	-0.308011	0.166444	0.931664	0.734907	1.1811
genus Ruminococcus1genus Ruminococcus1|| id:ebi-a-GCST90017062	Postpartum depression	Weighted mode	10	-0.166248	0.175191	0.367426	-0.509622	0.177125	0.846836	0.600723	1.19378
genus Ruminococcus2genus Ruminococcus2|| id:ebi-a-GCST90017063	Postpartum depression	Weighted mode	15	-0.18405	0.150249	0.240797	-0.478537	0.110437	0.831894	0.619689	1.11677
genus Ruminococcus gauvreauii groupgenus Ruminococcus gauvreauii group|| id:ebi-a-GCST90017064	Postpartum depression	Weighted mode	11	0.156419	0.174517	0.39116	-0.185634	0.498473	1.16932	0.830577	1.6462
genus Ruminococcus gnavus groupgenus Ruminococcus gnavus group|| id:ebi-a-GCST90017065	Postpartum depression	Weighted mode	11	0.0662377	0.125967	0.610465	-0.180657	0.313132	1.06848	0.834722	1.3677
genus Ruminococcus torques groupgenus Ruminococcus torques group|| id:ebi-a-GCST90017066	Postpartum depression	Weighted mode	7	0.0868778	0.236934	0.726445	-0.377514	0.551269	1.09076	0.685564	1.73545
genus Sellimonasgenus Sellimonas|| id:ebi-a-GCST90017067	Postpartum depression	Weighted mode	9	-0.00774368	0.0860125	0.930477	-0.176328	0.160841	0.992286	0.838343	1.1745
genus Senegalimassiliagenus Senegalimassilia|| id:ebi-a-GCST90017068	Postpartum depression	Weighted mode	5	-0.210475	0.182736	0.313562	-0.568636	0.147687	0.8102	0.566297	1.15915
genus Slackiagenus Slackia|| id:ebi-a-GCST90017069	Postpartum depression	Weighted mode	6	0.183624	0.135621	0.23373	-0.0821926	0.44944	1.20156	0.921095	1.56743
genus Streptococcusgenus Streptococcus|| id:ebi-a-GCST90017070	Postpartum depression	Weighted mode	12	0.204944	0.18046	0.280229	-0.148756	0.558645	1.22746	0.861779	1.7483
genus Subdoligranulumgenus Subdoligranulum|| id:ebi-a-GCST90017071	Postpartum depression	Weighted mode	10	0.0654338	0.179449	0.723802	-0.286286	0.417153	1.06762	0.751048	1.51764
genus Sutterellagenus Sutterella|| id:ebi-a-GCST90017072	Postpartum depression	Weighted mode	12	0.0700605	0.173535	0.694152	-0.270068	0.410189	1.07257	0.763328	1.5071
genus Terrisporobactergenus Terrisporobacter|| id:ebi-a-GCST90017073	Postpartum depression	Weighted mode	5	0.0409013	0.163455	0.814737	-0.279471	0.361274	1.04175	0.756183	1.43516
genus Turicibactergenus Turicibacter|| id:ebi-a-GCST90017074	Postpartum depression	Weighted mode	9	-0.00129538	0.133682	0.992506	-0.263312	0.260721	0.998705	0.768502	1.29787
genus Tyzzerella3genus Tyzzerella3|| id:ebi-a-GCST90017075	Postpartum depression	Weighted mode	13	0.00256789	0.0930047	0.978427	-0.179721	0.184857	1.00257	0.835503	1.20305
genus Veillonellagenus Veillonella|| id:ebi-a-GCST90017088	Postpartum depression	Weighted mode	6	-0.0863716	0.222991	0.714449	-0.523434	0.350691	0.917253	0.592482	1.42005
genus Victivallisgenus Victivallis|| id:ebi-a-GCST90017089	Postpartum depression	Weighted mode	10	-0.0461441	0.101886	0.661342	-0.245841	0.153553	0.954904	0.782047	1.16597
