# Supplementary material for: The role of gut microbiota and blood metabolites in postpartum depression: a Mendelian randomization analysis
Source: Front Cell Infect Microbiol. 2024 Jul 10;14:1416298. doi: 10.3389/fcimb.2024.1416298 (PMC11266010; doi:10.3389/fcimb.2024.1416298)
Supplement: Supplementary Table 3 — The result of sensitivity analysis between gut microbiota and PPD. [file Table_3.xlsx]

## Sheet: Sheet1
Exposure	Outcome	Method	Cochran's Q	Q pval	MR-PRESSO	MR-Egger intercept	MR-Egger se	MR-Egger pval
class Actinobacteria|| id:ebi-a-GCST90016908	Postpartum depression	Inverse variance weighted	10.3185	0.667702	0.546333	0.022948	0.0151727	0.1563
class Alphaproteobacteria|| id:ebi-a-GCST90016909	Postpartum depression	Inverse variance weighted	3.26938	0.774356	0.796667	-0.0423668	0.0295363	0.21092
class Bacilli|| id:ebi-a-GCST90016910	Postpartum depression	Inverse variance weighted	19.0152	0.327663	0.314	-0.000813362	0.0162374	0.960669
class Bacteroidia|| id:ebi-a-GCST90016911	Postpartum depression	Inverse variance weighted	22.527	0.0520205	0.0376667	-0.0182777	0.0207059	0.396265
class Betaproteobacteria|| id:ebi-a-GCST90016912	Postpartum depression	Inverse variance weighted	5.76758	0.762936	0.787	0.021342	0.0216276	0.352643
class Clostridia|| id:ebi-a-GCST90016913	Postpartum depression	Inverse variance weighted	15.3645	0.119327	0.132333	-0.01664	0.021518	0.459169
class Coriobacteriia|| id:ebi-a-GCST90016914	Postpartum depression	Inverse variance weighted	10.7851	0.547416	0.572333	0.0373376	0.0275732	0.20286
class Deltaproteobacteria|| id:ebi-a-GCST90016915	Postpartum depression	Inverse variance weighted	4.36358	0.929458	0.922333	0.0377336	0.030942	0.25365
class Erysipelotrichia|| id:ebi-a-GCST90016916	Postpartum depression	Inverse variance weighted	13.773	0.315437	0.32	-0.0478581	0.0248154	0.0799812
class Gammaproteobacteria|| id:ebi-a-GCST90016917	Postpartum depression	Inverse variance weighted	2.57804	0.7647	0.733	0.0385557	0.0287258	0.25065
class Lentisphaeria|| id:ebi-a-GCST90016918	Postpartum depression	Inverse variance weighted	5.70318	0.574802	0.599333	0.0160071	0.0304947	0.618466
class Melainabacteria|| id:ebi-a-GCST90016919	Postpartum depression	Inverse variance weighted	20.115	0.0721568	0.025	-0.0538652	0.025787	0.0701436
class Methanobacteria|| id:ebi-a-GCST90016920	Postpartum depression	Inverse variance weighted	9.92015	0.270675	0.282333	-0.0276483	0.0379953	0.490429
class Mollicutes|| id:ebi-a-GCST90016921	Postpartum depression	Inverse variance weighted	8.5986	0.658889	0.681	0.0190526	0.0221055	0.408936
class Negativicutes|| id:ebi-a-GCST90016922	Postpartum depression	Inverse variance weighted	8.62295	0.656651	0.670333	0.00754794	0.0206512	0.722353
class Verrucomicrobiae|| id:ebi-a-GCST90016923	Postpartum depression	Inverse variance weighted	10.6453	0.385813	0.415	-0.0196317	0.0217501	0.390254
family Acidaminococcaceae|| id:ebi-a-GCST90016924	Postpartum depression	Inverse variance weighted	4.41151	0.621172	0.672667	0.0290486	0.0274222	0.337927
family Actinomycetaceae|| id:ebi-a-GCST90016925	Postpartum depression	Inverse variance weighted	2.14122	0.543619	0.633	-0.024514	0.025713	0.44102
family Alcaligenaceae|| id:ebi-a-GCST90016926	Postpartum depression	Inverse variance weighted	5.51557	0.85419	0.855667	0.0241838	0.028723	0.421617
family Bacteroidaceae|| id:ebi-a-GCST90016927	Postpartum depression	Inverse variance weighted	7.01574	0.319394	0.367333	0.0548667	0.0375463	0.203774
family Bacteroidales S24 7group|| id:ebi-a-GCST90016928	Postpartum depression	Inverse variance weighted	8.09087	0.32465	0.385667	-0.0224557	0.0323177	0.513148
family Bifidobacteriaceae|| id:ebi-a-GCST90016929	Postpartum depression	Inverse variance weighted	19.3771	0.0572621	0.0573333	0.0198816	0.0266745	0.475078
family Clostridiaceae1|| id:ebi-a-GCST90016931	Postpartum depression	Inverse variance weighted	5.14821	0.821202	0.846667	0.0166299	0.0191532	0.410543
family Clostridiales vadin BB60 group|| id:ebi-a-GCST90016932	Postpartum depression	Inverse variance weighted	24.5043	0.0597882	0.0493333	-0.0135953	0.0211465	0.531459
family Coriobacteriaceae|| id:ebi-a-GCST90016933	Postpartum depression	Inverse variance weighted	10.7851	0.547416	0.547667	0.0373376	0.0275732	0.20286
family Defluviitaleaceae|| id:ebi-a-GCST90016934	Postpartum depression	Inverse variance weighted	7.99958	0.628878	0.614333	-0.0267643	0.0243343	0.299942
family Desulfovibrionaceae|| id:ebi-a-GCST90016935	Postpartum depression	Inverse variance weighted	3.92852	0.787972	0.792	0.035901	0.0334002	0.323744
family Enterobacteriaceae|| id:ebi-a-GCST90016936	Postpartum depression	Inverse variance weighted	8.19852	0.223917	0.235667	0.030833	0.0616891	0.638421
family Erysipelotrichaceae|| id:ebi-a-GCST90016937	Postpartum depression	Inverse variance weighted	13.773	0.315437	0.322667	-0.0478581	0.0248154	0.0799812
family Family XI|| id:ebi-a-GCST90016938	Postpartum depression	Inverse variance weighted	4.57828	0.711272	0.724	0.0110096	0.0408027	0.796335
family Family XIII|| id:ebi-a-GCST90016939	Postpartum depression	Inverse variance weighted	0.825962	0.991359	0.993333	0.00288303	0.030204	0.927663
family Lachnospiraceae|| id:ebi-a-GCST90016940	Postpartum depression	Inverse variance weighted	12.5447	0.63742	0.638	0.0305586	0.0180332	0.112275
family Lactobacillaceae|| id:ebi-a-GCST90016941	Postpartum depression	Inverse variance weighted	11.1031	0.134186	0.168333	-0.0254292	0.0260167	0.366109
family Methanobacteriaceae|| id:ebi-a-GCST90016942	Postpartum depression	Inverse variance weighted	9.92015	0.270675	0.27	-0.0276483	0.0379953	0.490429
family Oxalobacteraceae|| id:ebi-a-GCST90016943	Postpartum depression	Inverse variance weighted	13.9158	0.379802	0.415667	-0.00166806	0.0256348	0.949189
family Pasteurellaceae|| id:ebi-a-GCST90016944	Postpartum depression	Inverse variance weighted	11.707	0.469487	0.473333	-0.0130319	0.0145086	0.388305
family Peptococcaceae|| id:ebi-a-GCST90016945	Postpartum depression	Inverse variance weighted	7.88891	0.444396	0.480333	-0.00394373	0.020982	0.856242
family Peptostreptococcaceae|| id:ebi-a-GCST90016946	Postpartum depression	Inverse variance weighted	9.66469	0.645351	0.664	0.0030816	0.0132741	0.820683
family Porphyromonadaceae|| id:ebi-a-GCST90016947	Postpartum depression	Inverse variance weighted	4.88127	0.770187	0.770333	0.0244167	0.0303387	0.447401
family Prevotellaceae|| id:ebi-a-GCST90016948	Postpartum depression	Inverse variance weighted	16.4547	0.2864	0.314	0.0251089	0.0201171	0.233993
family Rhodospirillaceae|| id:ebi-a-GCST90016949	Postpartum depression	Inverse variance weighted	4.75136	0.988981	0.989667	-0.0126397	0.0238477	0.605036
family Rikenellaceae|| id:ebi-a-GCST90016950	Postpartum depression	Inverse variance weighted	25.3233	0.0576656	0.0466667	0.0237968	0.0220102	0.297895
family Ruminococcaceae|| id:ebi-a-GCST90016951	Postpartum depression	Inverse variance weighted	15.0213	0.0587331	0.105667	0.0237522	0.0283571	0.429917
family Streptococcaceae|| id:ebi-a-GCST90016952	Postpartum depression	Inverse variance weighted	13.6196	0.191062	0.225667	-0.0502589	0.0352755	0.187968
family Veillonellaceae|| id:ebi-a-GCST90016956	Postpartum depression	Inverse variance weighted	23.5022	0.172023	0.201	-0.002339	0.0116714	0.843542
family Verrucomicrobiaceae|| id:ebi-a-GCST90016957	Postpartum depression	Inverse variance weighted	10.6445	0.385875	0.432333	-0.0196351	0.0217416	0.389997
family Victivallaceae|| id:ebi-a-GCST90016958	Postpartum depression	Inverse variance weighted	19.5513	0.0518874	0.063	0.0331189	0.0397033	0.423669
genus Actinomycesgenus Actinomyces|| id:ebi-a-GCST90016959	Postpartum depression	Inverse variance weighted	5.17195	0.521957	0.585333	-0.00469195	0.0212344	0.833863
genus Adlercreutziagenus Adlercreutzia|| id:ebi-a-GCST90016960	Postpartum depression	Inverse variance weighted	0.956	0.995507	0.995333	0.00629823	0.0322173	0.85146
genus Akkermansiagenus Akkermansia|| id:ebi-a-GCST90016961	Postpartum depression	Inverse variance weighted	10.6457	0.385781	0.427	-0.0195957	0.0217411	0.390901
genus Alistipesgenus Alistipes|| id:ebi-a-GCST90016962	Postpartum depression	Inverse variance weighted	12.8001	0.306593	0.323	0.0457789	0.0296891	0.154115
genus Allisonellagenus Allisonella|| id:ebi-a-GCST90016963	Postpartum depression	Inverse variance weighted	4.7275	0.693178	0.704	-0.0587516	0.0463106	0.251564
genus Alloprevotellagenus Alloprevotella|| id:ebi-a-GCST90016964	Postpartum depression	Inverse variance weighted	3.51596	0.475455	0.5	0.0904777	0.0733178	0.305044
genus Anaerofilumgenus Anaerofilum|| id:ebi-a-GCST90016965	Postpartum depression	Inverse variance weighted	6.96078	0.729143	0.745	0.0152893	0.0327429	0.651633
genus Anaerostipesgenus Anaerostipes|| id:ebi-a-GCST90016966	Postpartum depression	Inverse variance weighted	10.0149	0.614652	0.614667	-0.0102093	0.0211046	0.638052
genus Anaerotruncusgenus Anaerotruncus|| id:ebi-a-GCST90016967	Postpartum depression	Inverse variance weighted	12.6214	0.397146	0.374333	0.0334505	0.0173154	0.0795387
genus Bacteroidesgenus Bacteroides|| id:ebi-a-GCST90016968	Postpartum depression	Inverse variance weighted	7.01574	0.319394	0.369333	0.0548667	0.0375463	0.203774
genus Barnesiellagenus Barnesiella|| id:ebi-a-GCST90016969	Postpartum depression	Inverse variance weighted	3.64913	0.979081	0.978667	0.0151296	0.0260113	0.573676
genus Bifidobacteriumgenus Bifidobacterium|| id:ebi-a-GCST90016970	Postpartum depression	Inverse variance weighted	12.6781	0.314888	0.350333	-0.00241842	0.0157301	0.880869
genus Bilophilagenus Bilophila|| id:ebi-a-GCST90016971	Postpartum depression	Inverse variance weighted	19.9242	0.068534	0.071	-0.017386	0.0388266	0.662998
genus Blautiagenus Blautia|| id:ebi-a-GCST90016972	Postpartum depression	Inverse variance weighted	5.3444	0.078898	/	0.196504	0.0323206	0.425436
genus Butyricicoccusgenus Butyricicoccus|| id:ebi-a-GCST90016973	Postpartum depression	Inverse variance weighted	5.45755	0.604309	0.534	-0.0313814	0.0169413	0.113419
genus Butyricimonasgenus Butyricimonas|| id:ebi-a-GCST90016974	Postpartum depression	Inverse variance weighted	10.4586	0.575793	0.61	-0.00977115	0.0229091	0.677958
genus Butyrivibriogenus Butyrivibrio|| id:ebi-a-GCST90016975	Postpartum depression	Inverse variance weighted	18.3085	0.193089	0.177333	0.00741455	0.0267842	0.786267
genus Candidatus Soleaferreagenus Candidatus Soleaferrea|| id:ebi-a-GCST90016976	Postpartum depression	Inverse variance weighted	7.15357	0.520159	0.529333	-0.023528	0.0611798	0.711971
genus Catenibacteriumgenus Catenibacterium|| id:ebi-a-GCST90016977	Postpartum depression	Inverse variance weighted	0.717931	0.868978	0.870333	-0.0828457	0.117351	0.553364
genus Christensenellaceae R 7groupgenus Christensenellaceae R 7group|| id:ebi-a-GCST90016978	Postpartum depression	Inverse variance weighted	4.54329	0.715498	0.737	-0.020055	0.0308859	0.540174
genus Clostridium innocuum groupgenus Clostridium innocuum group|| id:ebi-a-GCST90016979	Postpartum depression	Inverse variance weighted	6.45774	0.373911	0.406	-0.00333663	0.0443259	0.942915
genus Clostridium sensustricto1genus Clostridium sensustricto1|| id:ebi-a-GCST90016980	Postpartum depression	Inverse variance weighted	1.24344	0.974685	0.980333	0.0120108	0.0239795	0.637723
genus Collinsellagenus Collinsella|| id:ebi-a-GCST90016981	Postpartum depression	Inverse variance weighted	7.518	0.481909	0.511667	-0.00234423	0.0289067	0.937635
genus Coprobactergenus Coprobacter|| id:ebi-a-GCST90016982	Postpartum depression	Inverse variance weighted	6.52078	0.686875	0.691667	0.0213392	0.0253971	0.42518
genus Coprococcus1genus Coprococcus1|| id:ebi-a-GCST90016983	Postpartum depression	Inverse variance weighted	12.2707	0.267349	0.291	0.0272762	0.0159037	0.120469
genus Coprococcus2genus Coprococcus2|| id:ebi-a-GCST90016984	Postpartum depression	Inverse variance weighted	4.4134	0.731119	0.73	-0.0303291	0.0542455	0.596323
genus Coprococcus3genus Coprococcus3|| id:ebi-a-GCST90016985	Postpartum depression	Inverse variance weighted	13.8655	0.0853382	0.107	-0.0567073	0.0455806	0.2535
genus Defluviitaleaceae UCG011genus Defluviitaleaceae UCG011|| id:ebi-a-GCST90016986	Postpartum depression	Inverse variance weighted	5.45103	0.708459	0.719667	-0.0211663	0.0282703	0.478428
genus Desulfovibriogenus Desulfovibrio|| id:ebi-a-GCST90016987	Postpartum depression	Inverse variance weighted	13.8735	0.0851219	0.121333	-0.0319799	0.0323206	0.3554
genus Dialistergenus Dialister|| id:ebi-a-GCST90016988	Postpartum depression	Inverse variance weighted	7.97278	0.631496	0.650333	-0.00166524	0.0249188	0.948181
genus Doreagenus Dorea|| id:ebi-a-GCST90016989	Postpartum depression	Inverse variance weighted	6.6889	0.669473	0.678667	0.0183931	0.0192614	0.36758
genus Eggerthellagenus Eggerthella|| id:ebi-a-GCST90016990	Postpartum depression	Inverse variance weighted	7.64187	0.5706	0.571333	0.0243872	0.0293174	0.429633
genus Eisenbergiellagenus Eisenbergiella|| id:ebi-a-GCST90016991	Postpartum depression	Inverse variance weighted	5.68761	0.840791	0.836	-0.0647962	0.0433308	0.169027
genus Enterorhabdusgenus Enterorhabdus|| id:ebi-a-GCST90016992	Postpartum depression	Inverse variance weighted	9.22908	0.100268	0.139333	-0.0480676	0.0393893	0.289364
genus Erysipelatoclostridiumgenus Erysipelatoclostridium|| id:ebi-a-GCST90016993	Postpartum depression	Inverse variance weighted	9.41467	0.803605	0.795667	0.0282129	0.0195353	0.172349
genus Escherichia Shigellagenus Escherichia Shigella|| id:ebi-a-GCST90016995	Postpartum depression	Inverse variance weighted	18.7583	0.0732838	0.0343333	0.00387101	0.0323357	0.907662
genus Eubacterium brachy groupgenus Eubacterium brachy group|| id:ebi-a-GCST90016996	Postpartum depression	Inverse variance weighted	15.5708	0.0764033	0.093	0.0380609	0.032848	0.279996
genus Eubacterium coprostanoligenes groupgenus Eubacterium coprostanoligenes group|| id:ebi-a-GCST90016997	Postpartum depression	Inverse variance weighted	15.2513	0.227983	0.248667	0.0287066	0.0250515	0.276152
genus Eubacterium eligens groupgenus Eubacterium eligens group|| id:ebi-a-GCST90016998	Postpartum depression	Inverse variance weighted	4.05395	0.541675	0.541333	0.0449791	0.0355184	0.274107
genus Eubacterium fissicatena groupgenus Eubacterium fissicatena group|| id:ebi-a-GCST90016999	Postpartum depression	Inverse variance weighted	13.1411	0.107085	0.114667	-0.0163729	0.0490256	0.748187
genus Eubacterium hallii groupgenus Eubacterium hallii group|| id:ebi-a-GCST90017000	Postpartum depression	Inverse variance weighted	9.56935	0.792943	0.802333	-0.00521189	0.0119927	0.670987
genus Eubacterium nodatum groupgenus Eubacterium nodatum group|| id:ebi-a-GCST90017001	Postpartum depression	Inverse variance weighted	4.95798	0.893967	0.9	0.0164236	0.0285606	0.579352
genus Eubacterium oxidoreducens groupgenus Eubacterium oxidoreducens group|| id:ebi-a-GCST90017002	Postpartum depression	Inverse variance weighted	1.76626	0.77865	0.791333	0.0398097	0.0324526	0.307429
genus Eubacterium rectale groupgenus Eubacterium rectale group|| id:ebi-a-GCST90017003	Postpartum depression	Inverse variance weighted	8.87629	0.26166	0.297333	-0.0266757	0.0294758	0.400341
genus Eubacterium ruminantium groupgenus Eubacterium ruminantium group|| id:ebi-a-GCST90017004	Postpartum depression	Inverse variance weighted	24.8907	0.0971837	0.114333	0.0135531	0.0192445	0.491396
genus Eubacterium ventriosum groupgenus Eubacterium ventriosum group|| id:ebi-a-GCST90017005	Postpartum depression	Inverse variance weighted	8.72811	0.848063	0.849333	-0.015441	0.0261313	0.56472
genus Eubacterium xylanophilum groupgenus Eubacterium xylanophilum group|| id:ebi-a-GCST90017006	Postpartum depression	Inverse variance weighted	7.3957	0.494602	0.49	0.00395827	0.0216402	0.860051
genus Faecalibacteriumgenus Faecalibacterium|| id:ebi-a-GCST90017007	Postpartum depression	Inverse variance weighted	12.2393	0.20015	0.186	-0.0331809	0.0162072	0.0748218
genus Family XIII AD3011 groupgenus Family XIII AD3011 group|| id:ebi-a-GCST90017008	Postpartum depression	Inverse variance weighted	11.0817	0.521928	0.553333	0.0210293	0.0312472	0.514839
genus Family XIII UCG001genus Family XIII UCG001|| id:ebi-a-GCST90017009	Postpartum depression	Inverse variance weighted	7.26878	0.401441	0.397	0.0333254	0.0247141	0.226191
genus Flavonifractorgenus Flavonifractor|| id:ebi-a-GCST90017010	Postpartum depression	Inverse variance weighted	0.79903	0.938578	0.942667	0.0059038	0.036694	0.882402
genus Fusicatenibactergenus Fusicatenibacter|| id:ebi-a-GCST90017011	Postpartum depression	Inverse variance weighted	12.2384	0.785489	0.811	-0.0159987	0.0195988	0.42631
genus Gordonibactergenus Gordonibacter|| id:ebi-a-GCST90017012	Postpartum depression	Inverse variance weighted	9.63931	0.380466	0.384	0.0256064	0.0304933	0.425436
genus Haemophilusgenus Haemophilus|| id:ebi-a-GCST90017013	Postpartum depression	Inverse variance weighted	11.3802	0.181073	0.218	0.000912243	0.0228252	0.969236
genus Holdemanellagenus Holdemanella|| id:ebi-a-GCST90017014	Postpartum depression	Inverse variance weighted	9.06756	0.525704	0.519667	0.0247186	0.018372	0.211394
genus Holdemaniagenus Holdemania|| id:ebi-a-GCST90017015	Postpartum depression	Inverse variance weighted	12.2064	0.510794	0.551	0.0143333	0.0179142	0.439202
genus Howardellagenus Howardella|| id:ebi-a-GCST90017016	Postpartum depression	Inverse variance weighted	2.3928	0.966543	0.966667	-0.0217563	0.0292023	0.480521
genus Hungatellagenus Hungatella|| id:ebi-a-GCST90017017	Postpartum depression	Inverse variance weighted	5.90349	0.206472	0.239333	-0.0703666	0.0689692	0.382709
genus Intestinibactergenus Intestinibacter|| id:ebi-a-GCST90017018	Postpartum depression	Inverse variance weighted	12.5144	0.565068	0.591667	0.0188531	0.0178622	0.310428
genus Intestinimonasgenus Intestinimonas|| id:ebi-a-GCST90017019	Postpartum depression	Inverse variance weighted	17.3594	0.297836	0.320333	-0.0111789	0.0172294	0.52695
genus Lachnoclostridiumgenus Lachnoclostridium|| id:ebi-a-GCST90017020	Postpartum depression	Inverse variance weighted	9.42015	0.666687	0.672667	-0.00460151	0.0202426	0.824346
genus Lachnospiraceae FCS020 groupgenus Lachnospiraceae FCS020 group|| id:ebi-a-GCST90017021	Postpartum depression	Inverse variance weighted	4.84598	0.938395	0.938667	-0.00663818	0.0155578	0.678654
genus Lachnospiraceae NC2004 groupgenus Lachnospiraceae NC2004 group|| id:ebi-a-GCST90017022	Postpartum depression	Inverse variance weighted	11.7672	0.161899	0.183333	0.0438143	0.0359884	0.262875
genus Lachnospiraceae ND3007 groupgenus Lachnospiraceae ND3007 group|| id:ebi-a-GCST90017023	Postpartum depression	Inverse variance weighted	0.145579	0.929796	/	0.069622	0.183362	0.768983
genus Lachnospiraceae NK4A136 groupgenus Lachnospiraceae NK4A136 group|| id:ebi-a-GCST90017024	Postpartum depression	Inverse variance weighted	20.2487	0.122493	0.127667	-0.0160702	0.0122468	0.212152
genus Lachnospiraceae UCG001genus Lachnospiraceae UCG001|| id:ebi-a-GCST90017025	Postpartum depression	Inverse variance weighted	9.67244	0.56007	0.568333	-0.00262455	0.0257739	0.920905
genus Lachnospiraceae UCG004genus Lachnospiraceae UCG004|| id:ebi-a-GCST90017026	Postpartum depression	Inverse variance weighted	13.8809	0.239654	0.246	-0.00316055	0.027936	0.912162
genus Lachnospiraceae UCG008genus Lachnospiraceae UCG008|| id:ebi-a-GCST90017027	Postpartum depression	Inverse variance weighted	6.04003	0.735905	0.4064	0.0119659	0.032565	0.722817
genus Lachnospiraceae UCG010genus Lachnospiraceae UCG010|| id:ebi-a-GCST90017028	Postpartum depression	Inverse variance weighted	8.32559	0.501696	0.772667	0.00448916	0.0219289	0.842908
genus Lactobacillusgenus Lactobacillus|| id:ebi-a-GCST90017030	Postpartum depression	Inverse variance weighted	17.5984	0.0919628	0.0276667	-0.0378878	0.0281639	0.227154
genus Lactococcusgenus Lactococcus|| id:ebi-a-GCST90017031	Postpartum depression	Inverse variance weighted	1.66867	0.989541	0.989333	0.0205958	0.0318936	0.539015
genus Marvinbryantiagenus Marvinbryantia|| id:ebi-a-GCST90017032	Postpartum depression	Inverse variance weighted	8.81099	0.454902	0.473333	0.00969826	0.0311725	0.763665
genus Methanobrevibactergenus Methanobrevibacter|| id:ebi-a-GCST90017033	Postpartum depression	Inverse variance weighted	8.14101	0.148634	0.177667	0.0370465	0.0468709	0.473519
genus Odoribactergenus Odoribacter|| id:ebi-a-GCST90017034	Postpartum depression	Inverse variance weighted	9.6278	0.141227	0.171667	0.0511976	0.0265355	0.111576
genus Olsenellagenus Olsenella|| id:ebi-a-GCST90017035	Postpartum depression	Inverse variance weighted	12.0917	0.208188	0.175667	-0.0320512	0.0219415	0.182214
genus Oscillibactergenus Oscillibacter|| id:ebi-a-GCST90017036	Postpartum depression	Inverse variance weighted	11.2098	0.51103	0.518667	0.0139442	0.0222877	0.54431
genus Oscillospiragenus Oscillospira|| id:ebi-a-GCST90017037	Postpartum depression	Inverse variance weighted	17.2988	0.055676	0.022	0.0752229	0.050857	0.189598
genus Oxalobactergenus Oxalobacter|| id:ebi-a-GCST90017038	Postpartum depression	Inverse variance weighted	11.2109	0.341324	0.370333	0.0482326	0.0342787	0.192988
genus Parabacteroidesgenus Parabacteroides|| id:ebi-a-GCST90017039	Postpartum depression	Inverse variance weighted	20.7751	0.0508902	0.00566667	-0.216169	0.146229	0.235862
genus Paraprevotellagenus Paraprevotella|| id:ebi-a-GCST90017040	Postpartum depression	Inverse variance weighted	21.3812	0.0506995	0.0573333	0.0411763	0.0274865	0.162256
genus Parasutterellagenus Parasutterella|| id:ebi-a-GCST90017041	Postpartum depression	Inverse variance weighted	18.3848	0.143448	0.162667	0.0145396	0.0174112	0.419991
genus Peptococcusgenus Peptococcus|| id:ebi-a-GCST90017042	Postpartum depression	Inverse variance weighted	6.65409	0.826364	0.849667	0.00553905	0.0257648	0.8341
genus Phascolarctobacteriumgenus Phascolarctobacterium|| id:ebi-a-GCST90017043	Postpartum depression	Inverse variance weighted	11.3124	0.0791884	0.0993333	-0.08318	0.0459685	0.130156
genus Prevotella7genus Prevotella7|| id:ebi-a-GCST90017044	Postpartum depression	Inverse variance weighted	17.6226	0.0616726	0.0766667	-0.0399627	0.0502289	0.446734
genus Prevotella9genus Prevotella9|| id:ebi-a-GCST90017045	Postpartum depression	Inverse variance weighted	9.61052	0.790069	0.804	-0.0157701	0.0168754	0.367078
genus Rikenellaceae RC9 gut groupgenus Rikenellaceae RC9 gut group|| id:ebi-a-GCST90017046	Postpartum depression	Inverse variance weighted	7.12097	0.713978	0.704667	0.0312204	0.0381326	0.434082
genus Romboutsiagenus Romboutsia|| id:ebi-a-GCST90017047	Postpartum depression	Inverse variance weighted	16.9751	0.150538	0.161667	-0.0388202	0.0204172	0.0837595
genus Roseburiagenus Roseburia|| id:ebi-a-GCST90017048	Postpartum depression	Inverse variance weighted	11.8687	0.456279	0.472667	-0.0105795	0.0202477	0.611679
genus Ruminiclostridium5genus Ruminiclostridium5|| id:ebi-a-GCST90017049	Postpartum depression	Inverse variance weighted	10.7235	0.379459	0.369	0.030338	0.0260583	0.274261
genus Ruminiclostridium6genus Ruminiclostridium6|| id:ebi-a-GCST90017050	Postpartum depression	Inverse variance weighted	20.6676	0.0797681	0.0976667	-0.0369423	0.0182398	0.0656611
genus Ruminiclostridium9genus Ruminiclostridium9|| id:ebi-a-GCST90017051	Postpartum depression	Inverse variance weighted	6.10938	0.411049	0.431333	-0.0171147	0.0397061	0.684395
genus Ruminococcaceae NK4A214 groupgenus Ruminococcaceae NK4A214 group|| id:ebi-a-GCST90017052	Postpartum depression	Inverse variance weighted	6.94332	0.861336	0.859	0.0084136	0.0198633	0.68004
genus Ruminococcaceae UCG002genus Ruminococcaceae UCG002|| id:ebi-a-GCST90017053	Postpartum depression	Inverse variance weighted	14.0197	0.727806	0.759	0.00321241	0.0130018	0.80781
genus Ruminococcaceae UCG003genus Ruminococcaceae UCG003|| id:ebi-a-GCST90017054	Postpartum depression	Inverse variance weighted	7.83323	0.728161	0.731333	-0.0199943	0.0194127	0.327296
genus Ruminococcaceae UCG004genus Ruminococcaceae UCG004|| id:ebi-a-GCST90017055	Postpartum depression	Inverse variance weighted	11.829	0.296665	0.341667	0.0647987	0.0336357	0.0861564
genus Ruminococcaceae UCG005genus Ruminococcaceae UCG005|| id:ebi-a-GCST90017056	Postpartum depression	Inverse variance weighted	8.56356	0.805049	0.776333	0.0166213	0.0169319	0.345647
genus Ruminococcaceae UCG009genus Ruminococcaceae UCG009|| id:ebi-a-GCST90017057	Postpartum depression	Inverse variance weighted	14.1099	0.226974	0.223667	-0.0456244	0.0239474	0.0858831
genus Ruminococcaceae UCG010genus Ruminococcaceae UCG010|| id:ebi-a-GCST90017058	Postpartum depression	Inverse variance weighted	11.791	0.0776681	0.0826667	-0.0111979	0.0348547	0.76409
genus Ruminococcaceae UCG011genus Ruminococcaceae UCG011|| id:ebi-a-GCST90017059	Postpartum depression	Inverse variance weighted	4.62579	0.705522	0.762333	-0.0391559	0.0334898	0.28667
genus Ruminococcaceae UCG013genus Ruminococcaceae UCG013|| id:ebi-a-GCST90017060	Postpartum depression	Inverse variance weighted	13.9172	0.176801	0.192	-0.0476923	0.0199016	0.0501339
genus Ruminococcaceae UCG014genus Ruminococcaceae UCG014|| id:ebi-a-GCST90017061	Postpartum depression	Inverse variance weighted	15.1333	0.127279	0.177	-0.00378688	0.0208321	0.859783
genus Ruminococcus gauvreauii groupgenus Ruminococcus gauvreauii group|| id:ebi-a-GCST90017064	Postpartum depression	Inverse variance weighted	15.0192	0.131362	0.140333	0.00179243	0.0323743	0.957057
genus Ruminococcus gnavus groupgenus Ruminococcus gnavus group|| id:ebi-a-GCST90017065	Postpartum depression	Inverse variance weighted	7.32493	0.694455	0.694333	-0.00820536	0.0310316	0.797412
genus Ruminococcus torques groupgenus Ruminococcus torques group|| id:ebi-a-GCST90017066	Postpartum depression	Inverse variance weighted	7.12693	0.309268	0.336	-0.0480912	0.0267719	0.132381
genus Ruminococcus1genus Ruminococcus1|| id:ebi-a-GCST90017062	Postpartum depression	Inverse variance weighted	6.90886	0.646607	0.674667	0.000144418	0.0184937	0.993961
genus Ruminococcus2genus Ruminococcus2|| id:ebi-a-GCST90017063	Postpartum depression	Inverse variance weighted	15.4932	0.345293	0.355667	-0.000327973	0.0145211	0.982324
genus Sellimonasgenus Sellimonas|| id:ebi-a-GCST90017067	Postpartum depression	Inverse variance weighted	3.11092	0.927205	0.925667	-0.01239	0.0380304	0.754104
genus Senegalimassiliagenus Senegalimassilia|| id:ebi-a-GCST90017068	Postpartum depression	Inverse variance weighted	2.74569	0.601243	0.615	0.000660977	0.0345093	0.985921
genus Slackiagenus Slackia|| id:ebi-a-GCST90017069	Postpartum depression	Inverse variance weighted	0.591379	0.988395	0.987	-0.00475364	0.0534766	0.93344
genus Streptococcusgenus Streptococcus|| id:ebi-a-GCST90017070	Postpartum depression	Inverse variance weighted	16.9747	0.108627	0.115667	-0.028759	0.0343262	0.421708
genus Subdoligranulumgenus Subdoligranulum|| id:ebi-a-GCST90017071	Postpartum depression	Inverse variance weighted	6.84372	0.653387	0.653	0.00620838	0.0179706	0.738646
genus Sutterellagenus Sutterella|| id:ebi-a-GCST90017072	Postpartum depression	Inverse variance weighted	5.63023	0.896863	0.902667	-0.0115476	0.0234965	0.633708
genus Terrisporobactergenus Terrisporobacter|| id:ebi-a-GCST90017073	Postpartum depression	Inverse variance weighted	2.04242	0.727957	0.722	-0.0213572	0.027985	0.500889
genus Turicibactergenus Turicibacter|| id:ebi-a-GCST90017074	Postpartum depression	Inverse variance weighted	5.24129	0.731503	0.767333	-0.0276221	0.0324014	0.422145
genus Tyzzerella3genus Tyzzerella3|| id:ebi-a-GCST90017075	Postpartum depression	Inverse variance weighted	9.21895	0.684124	0.722333	-0.0324321	0.0412168	0.447982
genus Veillonellagenus Veillonella|| id:ebi-a-GCST90017088	Postpartum depression	Inverse variance weighted	8.11784	0.149859	0.177667	0.00747321	0.0842597	0.933589
genus Victivallisgenus Victivallis|| id:ebi-a-GCST90017089	Postpartum depression	Inverse variance weighted	6.88917	0.648657	0.669	0.00181277	0.0468294	0.97007
order Actinomycetales|| id:ebi-a-GCST90017090	Postpartum depression	Inverse variance weighted	2.14064	0.543735	0.630667	-0.024515	0.0257539	0.441616
order Bacillales|| id:ebi-a-GCST90017091	Postpartum depression	Inverse variance weighted	8.48123	0.292075	0.327333	-0.0161059	0.034968	0.661316
order Bacteroidales|| id:ebi-a-GCST90017092	Postpartum depression	Inverse variance weighted	22.527	0.0552021	0.044	-0.0182777	0.0207059	0.396265
order Bifidobacteriales|| id:ebi-a-GCST90017093	Postpartum depression	Inverse variance weighted	19.3771	0.0557262	0.053	0.0198816	0.0266745	0.475078
order Burkholderiales|| id:ebi-a-GCST90017094	Postpartum depression	Inverse variance weighted	5.14229	0.821733	0.844	0.0156406	0.0216037	0.489705
order Clostridiales|| id:ebi-a-GCST90017095	Postpartum depression	Inverse variance weighted	9.82702	0.546011	0.514667	-0.00679003	0.0166742	0.692428
order Coriobacteriales|| id:ebi-a-GCST90017096	Postpartum depression	Inverse variance weighted	10.7851	0.547416	0.546333	0.0373376	0.0275732	0.20286
order Desulfovibrionales || id:ebi-a-GCST90017097	Postpartum depression	Inverse variance weighted	4.16239	0.900403	0.899667	0.0277929	0.0304592	0.388195
order Enterobacteriales || id:ebi-a-GCST90017098	Postpartum depression	Inverse variance weighted	8.19852	0.223917	0.265667	0.030833	0.0616891	0.638421
order Erysipelotrichales || id:ebi-a-GCST90017099	Postpartum depression	Inverse variance weighted	13.773	0.315437	0.313667	-0.0478581	0.0248154	0.0799812
order Gastranaerophilales || id:ebi-a-GCST90017100	Postpartum depression	Inverse variance weighted	17.9228	0.0518128	0.0396667	-0.0358009	0.0320053	0.300226
order Lactobacillales|| id:ebi-a-GCST90017101	Postpartum depression	Inverse variance weighted	13.5034	0.487326	0.458667	0.00428842	0.0156724	0.788669
order Methanobacteriales || id:ebi-a-GCST90017102	Postpartum depression	Inverse variance weighted	9.92015	0.270675	0.278667	-0.0276483	0.0379953	0.490429
order Mollicutes|| id:ebi-a-GCST90017103	Postpartum depression	Inverse variance weighted	5.50692	0.904159	0.903333	0.0125814	0.0176025	0.491113
order NB1n|| id:ebi-a-GCST90017104	Postpartum depression	Inverse variance weighted	10.6478	0.47322	0.485667	-0.0162768	0.023865	0.510703
order Pasteurellales|| id:ebi-a-GCST90017105	Postpartum depression	Inverse variance weighted	11.707	0.469487	0.476	-0.0130319	0.0145086	0.388305
order Rhodospirillales|| id:ebi-a-GCST90017106	Postpartum depression	Inverse variance weighted	6.02512	0.945234	0.945333	-0.0108862	0.0229717	0.64408
order Selenomonadales || id:ebi-a-GCST90017107	Postpartum depression	Inverse variance weighted	8.62295	0.656651	0.662	0.00754794	0.0206512	0.722353
order Verrucomicrobiales || id:ebi-a-GCST90017108	Postpartum depression	Inverse variance weighted	10.6453	0.385813	0.421	-0.0196317	0.0217501	0.390254
order Victivallales|| id:ebi-a-GCST90017109	Postpartum depression	Inverse variance weighted	5.70318	0.574802	0.582667	0.0160071	0.0304947	0.618466
phylum Actinobacteriaphylum Actinobacteria|| id:ebi-a-GCST90017110	Postpartum depression	Inverse variance weighted	15.9353	0.252642	0.208667	0.0375308	0.0225271	0.121576
phylum Bacteroidetesphylum Bacteroidetes|| id:ebi-a-GCST90017111	Postpartum depression	Inverse variance weighted	15.3652	0.0813813	0.092	-0.0272644	0.0205121	0.220441
phylum Cyanobacteriaphylum Cyanobacteria|| id:ebi-a-GCST90017112	Postpartum depression	Inverse variance weighted	7.65317	0.364168	0.418333	0.0452598	0.0299701	0.181745
phylum Euryarchaeotaphylum Euryarchaeota|| id:ebi-a-GCST90017113	Postpartum depression	Inverse variance weighted	15.8158	0.105028	0.117667	0.0428402	0.0347428	0.248785
phylum Firmicutesphylum Firmicutes|| id:ebi-a-GCST90017114	Postpartum depression	Inverse variance weighted	18.2164	0.197102	0.218333	-0.015474	0.015959	0.349937
phylum Lentisphaeraephylum Lentisphaerae|| id:ebi-a-GCST90017115	Postpartum depression	Inverse variance weighted	8.56124	0.380648	0.394	0.012963	0.0339876	0.714216
phylum Proteobacteriaphylum Proteobacteria|| id:ebi-a-GCST90017116	Postpartum depression	Inverse variance weighted	11.3228	0.416626	0.403667	0.0279147	0.016508	0.121719
phylum Tenericutesphylum Tenericutes|| id:ebi-a-GCST90017117	Postpartum depression	Inverse variance weighted	8.5986	0.658889	0.674	0.0190526	0.0221055	0.408936
phylum Verrucomicrobiaphylum Verrucomicrobia|| id:ebi-a-GCST90017118	Postpartum depression	Inverse variance weighted	9.42154	0.583043	0.627333	-4.49919e-05	0.0172685	0.997972
