# Supplementary material for: The role of gut microbiota and blood metabolites in postpartum depression: a Mendelian randomization analysis
Source: Front Cell Infect Microbiol. 2024 Jul 10;14:1416298. doi: 10.3389/fcimb.2024.1416298 (PMC11266010; doi:10.3389/fcimb.2024.1416298)
Supplement: Supplementary Table 4 — The result of MR analysis between blood metabolites and PPD. [file Table_4.xlsx]

## Sheet: Sheet1
Metabolite	Status	Super-pathway	Total N	nSNP	Beta_Inverse variance weighted	Se_Inverse variance weighted	Pval_Inverse variance weighted	OR(95%CI)_Inverse variance weighted	Beta_Weighted median	Se_Weighted median	Pval_Weighted median	OR(95%CI)_Weighted median	Beta_MR Egger	Se_MR Egger	Pval_MR Egger	OR(95%CI)_MR Egger	Cochran Q test	Pval_Cochran Q test	MR egger intercept	Pval_MR egger intercept
X-10346	Unknown		4207	7	0.252935	0.0705256	0.00033523	1.29 (1.12-1.48)	0.246445	0.104175	0.0179969	1.28 (1.04-1.57)	0.322453	0.122607	0.0219767	1.38 (1.09-1.76)	13.2385	0.429563	-0.00806631	0.497124
guanosine	Known	Nucleotide	2343	13	0.421003	0.11821	0.000368787	1.52 (1.21-1.92)	0.392446	0.152024	0.00983794	1.48 (1.10-1.99)	0.0218042	0.330238	0.948542	1.02 (0.54-1.95)	9.78997	0.634381	0.0225608	0.221974
X-11315	Unknown		7785	44	0.442885	0.158186	0.005114	1.56 (1.14-2.12)	0.4558	0.235218	0.0526503	1.58 (0.99-2.50)	0.444691	0.249129	0.0864043	1.56 (0.96-2.54)	10.291	0.997428	-5.97027e-05	0.992585
X-11845	Unknown		2741	13	0.174515	0.0629066	0.00553391	1.19 (1.05-1.35)	0.216373	0.0949028	0.0226109	1.24 (1.03-1.50)	0.112221	0.158384	0.487687	1.12 (0.82-1.53)	19.4968	0.425409	0.005257	0.672035
HWESASXX*	Known	Peptide	7700	12	0.521049	0.214968	0.0153572	1.68 (1.10- 2.57)	0.470028	0.288309	0.103039	1.60 (0.91- 2.82)	1.14708	0.960093	0.29818	3.15 (0.48-20.67)	2.52831	0.772226	-0.029477	0.540107
X-13671	Unknown		7311	18	-0.909612	0.377147	0.015873	0.40 (0.19-0.84)	-0.445832	0.51173	0.383632	0.64 (0.23-1.75)	-0.718091	1.53536	0.647741	0.49 (0.02-9.89)	14.6387	0.403291	-0.00260615	0.899335
X-11412	Unknown		6935	17	-0.540823	0.243706	0.0264754	0.58 (0.36-0.94)	-0.646709	0.362841	0.0746924	0.52 (0.26-1.07)	-1.86998	0.606294	0.00348206	0.15 (0.05-0.51)	37.8785	0.797229	0.0162149	0.020885
X-09706	Unknown		7697	20	0.680935	0.310701	0.0284079	1.98 (1.07-3.63)	0.432245	0.415231	0.297886	1.54 (0.68-3.48)	-1.13998	0.631861	0.0879671	0.32 (0.09-1.10)	25.5411	0.143491	0.0363232	0.00516055
X-02249	Unknown		7818	12	-0.53002	0.243419	0.0294507	0.59 (0.37-0.95)	-0.401455	0.329624	0.223256	0.67 (0.35-1.28)	-0.0651569	0.808193	0.937192	0.94 (0.19-4.57)	8.96036	0.706313	-0.0112205	0.558609
xanthine	Known	Nucleotide	6845	3	-1.61018	0.742311	0.030072	0.20 (0.05-0.86)	-1.55582	0.870886	0.0740209	0.21 (0.04-1.16)	-1.65547	1.90065	0.543822	0.19 (0.00-7.92)	0.187167	0.910662	0.00133875	0.983523
X-12405	Unknown		6676	9	0.449152	0.210628	0.0329707	1.57 (1.04-2.37)	0.483558	0.287688	0.0927941	1.62 (0.92-2.85)	0.598194	0.703452	0.427744	1.82 (0.46-7.22)	5.45419	0.604715	-0.0050539	0.831632
1-arachidonoylglycerophosphoinositol*	Known	Lipid	7797	10	-0.536794	0.252284	0.0333592	0.58 (0.36-0.96)	-0.309675	0.335544	0.356057	0.73 (0.38-1.42)	-0.86296	0.571563	0.150583	0.42 (0.14-1.29)	21.0703	0.223163	0.00773404	0.53202
phosphate	Known	Energy	7789	4	1.4874	0.705443	0.0349915	4.43 (1.11- 17.64)	1.8192	0.898342	0.0428605	6.17 (1.06- 35.87)	2.34	1.3898	0.234275	10.38 (0.68-158.22)	1.85386	0.603285	-0.0138057	0.55031
X-12645	Unknown		5254	42	0.332966	0.159274	0.0365715	1.40 (1.02-1.91)	0.328249	0.223262	0.141497	1.39 (0.90-2.15)	0.327773	0.390152	0.412503	1.39 (0.65-2.98)	13.1561	0.782218	0.000161037	0.988538
X-11859	Unknown		2721	18	-0.585632	0.282988	0.038503	0.56 (0.32-0.97)	-0.726939	0.389071	0.0617069	0.48 (0.23-1.04)	-0.791164	0.810504	0.349974	0.45 (0.09-2.22)	12.1239	0.435785	0.00490627	0.790509
X-11530	Unknown		7409	7	0.250624	0.121649	0.0393769	1.28 (1.01-1.63)	0.165266	0.141886	0.244107	1.18 (0.89-1.56)	0.0530849	0.188278	0.782786	1.05 (0.73-1.53)	9.50049	0.734181	0.0121611	0.194367
2-aminobutyrate	Known	Amino acid	7814	11	0.605704	0.29619	0.0408567	1.83 (1.03- 3.27)	0.519335	0.409479	0.204697	1.68 (0.75- 3.75)	1.11087	0.910777	0.229226	3.04 (0.51-18.10)	54.4555	0.134226	-0.00553905	0.560229
X-11843	Unknown		3938	20	-0.324695	0.160589	0.0431864	0.72 (0.53-0.99)	-0.319166	0.195377	0.102344	0.73 (0.50-1.07)	-0.288576	0.282101	0.492776	0.75 (0.43-1.30)	0.0342785	0.983007	-0.0032643	0.901648
X-12217	Unknown		6469	9	0.418526	0.208587	0.0448053	1.52 (1.01-2.29)	0.356949	0.295748	0.227456	1.43 (0.80-2.55)	0.553153	0.40636	0.210539	1.74 (0.78-3.86)	2.09524	0.98987	-0.00568511	0.709532
X-12704	Unknown		1813	40	0.227043	0.113863	0.0461529	1.25 (1.00-1.57)	0.180364	0.149494	0.227626	1.20 (0.89-1.61)	0.349466	0.342301	0.337165	1.42 (0.73-2.77)	4.22434	0.896036	-0.00734053	0.714374
serotonin (5HT)	Known	Amino acid	6139	14	0.372466	0.238952	0.119055	1.45 (0.91-2.32)	0.0504976	0.29734	0.865143	1.05 (0.59-1.88)	0.182097	0.43043	0.679736	1.20 (0.52-2.79)	18.8591	0.127537	0.00600477	0.599934
theobromine	Known	Xenobiotics	7768	4	0.597558	0.301566	0.0475333	1.82 (1.01- 3.28)	0.572185	0.385632	0.137873	1.77 (0.83- 3.77)	1.5698	2.35172	0.573157	4.81 (0.05-482.59)	2.35338	0.502372	-0.0319595	0.717084
X-14208--phenylalanylserine	Identified	Peptide	2455	20	0.213165	0.107793	0.0479802	1.24 (1.00-1.53)	0.111749	0.147027	0.447223	1.12 (0.84-1.49)	0.0226738	0.1849	0.904432	1.02 (0.71-1.47)	16.2816	0.234259	0.0142616	0.233567
levulinate (4-oxovalerate)	Known	Amino acid	6982	58	-0.510269	0.258119	0.0480553	0.60 (0.36-1.00)	-0.446553	0.368317	0.225353	0.64 (0.31-1.32)	-0.677543	0.779702	0.388569	0.51 (0.11-2.34)	65.9098	0.195918	0.00182122	0.820792
laurylcarnitine	Known	Lipid	5170	7	0.40454	0.205924	0.0494705	1.50 (1.00-2.24)	0.319394	0.264816	0.22778	1.38 (0.82-2.31)	0.560132	0.660118	0.414225	1.75 (0.48-6.39)	12.8771	0.378039	-0.00440198	0.807779
X-10500	Unknown		7751	36	0.759897	0.387935	0.0501334	2.14 (1.00-4.57)	0.957941	0.511701	0.0611967	2.61 (0.96- 7.11)	1.32541	1.16172	0.261884	3.76 (0.39-36.69)	49.1202	0.0570486	-0.00633457	0.608415
glucose	Known	Carbohydrate	7773	37	-0.645951	0.330393	0.0505714	0.52 (0.27-1.00)	-0.892148	0.480281	0.0632323	0.41 (0.16-1.05)	-1.04698	0.695132	0.140998	0.35 (0.09-1.37)	36.7625	0.433382	0.00481061	0.515318
2-hydroxyacetaminophen sulfate*	Known	Xenobiotics	1688	476	-0.0154242	0.0080099	0.0541492	0.98 (0.97-1.00)	-0.00296933	0.0122087	0.807839	1.00 (0.97-1.02)	-0.00846136	0.0161584	0.603036	0.99 (0.96-1.02)	46.0117	0.513444	-0.00482138	0.622143
threonate	Known	Cofactors and vitamins	7782	18	-0.238404	0.12456	0.0556235	0.79 (0.62-1.01)	-0.252439	0.180051	0.160904	0.78 (0.55-1.11)	-0.18318	0.179726	0.323265	0.83 (0.59-1.18)	13.3159	0.714798	-0.00310047	0.675611
X-12719	Unknown		1539	20	0.188683	0.098912	0.0564456	1.21 (0.99-1.47)	0.338169	0.126979	0.00774053	1.40 (1.09-1.80)	0.452838	0.206394	0.0529719	1.57 (1.05-2.36)	11.8347	0.376193	-0.0206168	0.179568
hypoxanthine	Known	Nucleotide	7287	24	-0.442016	0.233267	0.0581058	0.64 (0.41-1.02)	-0.583679	0.325453	0.0729033	0.56 (0.29-1.06)	0.273593	0.652091	0.678874	1.31 (0.37-4.72)	17.1112	0.803759	-0.0128119	0.252489
X-11299	Unknown		7347	27	-0.261226	0.138482	0.0592471	0.77 (0.59-1.01)	-0.387488	0.148586	0.0091117	0.68 (0.51-0.91)	-0.865782	0.694815	0.241143	0.42 (0.11-1.64)	18.3948	0.0728604	0.0312826	0.395259
X-12007	Unknown		1362	9	-0.123169	0.0657515	0.061034	0.88 (0.78-1.01)	-0.118	0.102312	0.248775	0.89 (0.73-1.09)	-0.0634101	0.12951	0.630319	0.94 (0.73-1.21)	21.9413	0.287186	-0.00591819	0.596339
saccharin	Known	Xenobiotics	2449	10	0.142393	0.0765012	0.0626994	1.15 (0.99-1.34)	0.114058	0.102598	0.266264	1.12 (0.92-1.37)	0.178389	0.14644	0.257865	1.20 (0.90-1.59)	5.1456	0.821436	-0.00435194	0.78047
4-ethylphenylsulfate	Known	Xenobiotics	6012	15	-0.26994	0.147749	0.0676968	0.76 (0.57-1.02)	-0.267238	0.198574	0.17837	0.77 (0.52-1.13)	-0.0556246	0.358503	0.882766	0.95 (0.47-1.91)	5.45898	0.486428	-0.0128251	0.540531
p-cresol sulfate	Known	Amino acid	7758	12	-0.208831	0.114417	0.0679748	0.81 (0.65-1.02)	-0.351257	0.152637	0.0213768	0.70 (0.52-0.95)	-0.371478	0.182286	0.0624453	0.69 (0.48-0.99)	12.8287	0.540054	0.0113184	0.272386
aspartylphenylalanine	Known	Peptide	3948	6	0.473604	0.260622	0.0691856	1.61 (0.96- 2.68)	0.524702	0.309156	0.0896571	1.69 (0.92- 3.10)	0.629678	0.868222	0.508455	1.88 (0.34-10.29)	6.20203	0.287054	-0.00553858	0.858033
X-11552	Unknown		2170	49	-0.324973	0.17986	0.0707926	0.72 (0.51- 1.03)	-0.279183	0.243943	0.252432	0.76 (0.47- 1.22)	1.46906	0.891141	0.120029	4.35 (0.76-24.92)	17.4043	0.359914	-0.05379	0.0580537
3-(cystein-S-yl)acetaminophen*	Known	Xenobiotics	1024	7	-0.0245568	0.0137479	0.0740641	0.98 (0.95-1.00)	-0.00982733	0.0195899	0.615912	0.99 (0.95-1.03)	-0.00326733	0.0472218	0.945053	1.00 (0.91-1.09)	57.5874	0.731562	-0.00410328	0.639062
X-14658	Unknown		3533	19	-0.276546	0.15572	0.0757464	0.76 (0.56-1.03)	-0.269097	0.218095	0.217257	0.76 (0.50-1.17)	-0.920351	0.48509	0.0902799	0.40 (0.15-1.03)	9.50717	0.48474	0.0279485	0.194637
1,5-anhydroglucitol (1,5-AG)	Known	Carbohydrate	7746	31	0.339959	0.192191	0.0769164	1.40 (0.96-2.05)	0.571472	0.276568	0.0388	1.77 (1.03-3.05)	0.953804	0.44781	0.0417883	2.60 (1.08-6.24)	32.9672	0.323966	-0.0130262	0.141691
pyroglutamylglycine	Known	Peptide	1586	4	0.410909	0.232626	0.0773301	1.51 (0.96-2.38)	0.281521	0.258088	0.275363	1.33 (0.80-2.20)	0.574355	0.880852	0.581296	1.78 (0.32-9.98)	4.83447	0.184328	-0.00998981	0.862802
X-13741	Unknown		5325	6	0.235051	0.133709	0.0787604	1.26 (0.97-1.64)	0.157166	0.171311	0.358917	1.17 (0.84-1.64)	0.491649	0.582172	0.420267	1.64 (0.52-5.12)	4.52849	0.920374	-0.0120199	0.661365
arginine	Known	Amino acid	7528	20	0.603334	0.343526	0.079038	1.83 (0.93- 3.58)	0.277861	0.47867	0.561587	1.32 (0.52- 3.37)	1.92963	1.11552	0.100776	6.89 (0.77-61.32)	22.0748	0.280548	-0.0186914	0.228088
indoleacetate	Known	Amino acid	7618	21	0.305847	0.174458	0.0795804	1.36 (0.96-1.91)	0.338802	0.239581	0.15732	1.40 (0.88-2.24)	0.380317	0.268217	0.1724	1.46 (0.86-2.47)	15.5213	0.745841	-0.00259466	0.718747
methionine	Known	Amino acid	7795	22	1.08943	0.626276	0.0819391	2.97 (0.87- 10.14)	1.21316	0.857894	0.157327	3.36 (0.63- 18.08)	0.431968	2.31761	0.854021	1.54 (0.02-144.67)	24.2395	0.281601	0.005857	0.770904
palmitate (16:0)	Known	Lipid	7800	28	-0.624991	0.36051	0.0829834	0.54 (0.26-1.09)	-0.957241	0.481736	0.0469151	0.38 (0.15-0.99)	-1.00649	0.859732	0.252335	0.37 (0.07-1.97)	31.6907	0.243731	0.00474048	0.628024
X-13069	Unknown		6770	11	0.357115	0.208566	0.0868524	1.43 (0.95-2.15)	0.399926	0.292002	0.170811	1.49 (0.84-2.64)	0.489813	0.763506	0.530859	1.63 (0.37-7.29)	14.8706	0.534139	-0.00366155	0.859043
X-11497	Unknown		7481	6	-0.63303	0.376851	0.0929988	0.53 (0.25-1.11)	-0.606757	0.502423	0.227178	0.55 (0.20-1.46)	-2.71927	2.06804	0.215296	0.07 (0.00-3.80)	7.9481	0.789173	0.0287939	0.326935
pyruvate	Known	Carbohydrate	7682	14	-0.390946	0.23403	0.0948214	0.68 (0.43-1.07)	-0.30777	0.332554	0.354719	0.74 (0.38-1.41)	0.565726	0.70102	0.435368	1.76 (0.45-6.96)	9.10466	0.764994	-0.0239103	0.173306
pyroglutamine*	Known	Amino acid	7800	22	-0.252464	0.151826	0.0963419	0.78 (0.58-1.05)	-0.186771	0.209252	0.372092	0.83 (0.55-1.25)	0.0439819	0.391202	0.911883	1.04 (0.49-2.25)	18.0517	0.385587	-0.0101484	0.422252
tryptophan	Known	Amino acid	7804	191	0.454172	0.273524	0.0968243	1.57 (0.92-2.69)	0.0124263	0.413781	0.976042	1.01 (0.45-2.28)	0.174469	0.883295	0.843632	1.19 (0.21-6.72)	220.168	0.065998	0.00143999	0.73942
X-02973	Unknown		7759	25	0.740292	0.447311	0.0979285	2.10 (0.87- 5.04)	0.759617	0.633839	0.230746	2.14 (0.62- 7.40)	-0.381163	1.26914	0.766622	0.68 (0.06- 8.22)	23.4195	0.495163	0.0116978	0.35487
phenol sulfate	Known	Amino acid	7810	14	-0.26398	0.160286	0.0995718	0.77 (0.56-1.05)	0.00637356	0.232894	0.978167	1.01 (0.64-1.59)	0.554593	0.468432	0.254862	1.74 (0.70-4.36)	13.8591	0.609212	-0.0345508	0.0826479
X-14977--vanillin	Identified	Xenobiotics	1789	42	0.413845	0.253255	0.102238	1.51 (0.92-2.48)	0.21817	0.344189	0.526167	1.24 (0.63-2.44)	0.421772	0.58591	0.49494	1.52 (0.48-4.81)	6.8527	0.552606	-0.000274769	0.988448
1,3,7-trimethylurate	Known	Xenobiotics	796	21	-0.129257	0.0798849	0.105653	0.88 (0.75-1.03)	-0.0983332	0.0928	0.289315	0.91 (0.76-1.09)	-0.30653	0.253039	0.260309	0.74 (0.45-1.21)	11.5668	0.238846	0.0175962	0.480161
decanoylcarnitine	Known	Lipid	7766	33	0.252359	0.156046	0.105834	1.29 (0.95-1.75)	0.350821	0.206271	0.088984	1.42 (0.95-2.13)	0.443877	0.2959	0.157482	1.56 (0.87-2.78)	7.56328	0.910816	-0.00762145	0.459791
1,6-anhydroglucose	Known	Carbohydrate	3663	15	-0.158423	0.0981089	0.106361	0.85 (0.70-1.03)	-0.221507	0.141851	0.118394	0.80 (0.61-1.06)	-0.356478	0.201659	0.100553	0.70 (0.47-1.04)	11.0887	0.679056	0.0137056	0.281283
X-11876	Unknown		4965	21	0.261219	0.165218	0.113865	1.30 (0.94-1.80)	0.158494	0.244337	0.516551	1.17 (0.73-1.89)	0.0378918	0.369943	0.919691	1.04 (0.50-2.14)	14.6808	0.618458	0.00762083	0.509495
glycerol 3-phosphate (G3P)	Known	Lipid	7781	13	-0.627652	0.397868	0.114671	0.53 (0.24-1.16)	-0.326399	0.546485	0.550327	0.72 (0.25-2.11)	0.236999	0.897617	0.796637	1.27 (0.22-7.36)	13.4774	0.335317	-0.0164733	0.306258
undecanoate (11:0)	Known	Lipid	7500	28	0.634222	0.403895	0.116354	1.89 (0.85-4.16)	0.863497	0.596652	0.14783	2.37 (0.74-7.64)	0.280149	0.923295	0.763982	1.32 (0.22-8.08)	28.5971	0.380703	0.00453813	0.672148
X-12728	Unknown		537	18	-0.0156825	0.00999249	0.116549	0.98 (0.97-1.00)	-0.0223206	0.0152852	0.144213	0.98 (0.95-1.01)	-0.025465	0.0161984	0.123622	0.97 (0.94-1.01)	29.7133	0.92288	0.00679678	0.447295
10-nonadecenoate (19:1n9)	Known	Lipid	7789	13	0.465969	0.300234	0.120658	1.59 (0.88-2.87)	0.51692	0.382347	0.176386	1.68 (0.79-3.55)	-0.55494	0.804977	0.521261	0.57 (0.12-2.78)	3.50844	0.742847	0.0260268	0.229916
1-methylurate	Known	Xenobiotics	5520	12	-0.253001	0.16364	0.122083	0.78 (0.56-1.07)	-0.107353	0.212969	0.614206	0.90 (0.59-1.36)	-0.620643	0.306213	0.0608383	0.54 (0.29-0.98)	21.7534	0.151335	0.0167553	0.180552
stearidonate (18:4n3)	Known	Lipid	7775	5	-0.286753	0.186078	0.123307	0.75 (0.52-1.08)	-0.449989	0.243986	0.0651359	0.64 (0.40-1.03)	-0.602625	0.404491	0.170453	0.55 (0.25-1.21)	6.3739	0.782933	0.0112708	0.402002
X-11437	Unknown		6782	24	-0.0849144	0.0552037	0.124	0.92 (0.82-1.02)	-0.0982252	0.0727151	0.176752	0.91 (0.79-1.05)	-0.0665961	0.0794999	0.417341	0.94 (0.80-1.09)	6.82247	0.941339	-0.0030027	0.753903
2-hydroxybutyrate (AHB)	Known	Amino acid	7815	17	-0.456684	0.302567	0.131206	0.63 (0.35-1.15)	-0.629403	0.383926	0.101133	0.53 (0.25-1.13)	-1.29826	0.682418	0.0764909	0.27 (0.07-1.04)	22.9292	0.115641	0.0184137	0.191686
butyrylcarnitine	Known	Lipid	7796	15	-0.18474	0.123038	0.133229	0.83 (0.65-1.06)	-0.264494	0.126898	0.037133	0.77 (0.60-0.98)	-0.150954	0.197972	0.450728	0.86 (0.58-1.27)	71.076	0.000634966	-0.0018095	0.827363
X-14086	Unknown		2686	5	0.243713	0.162403	0.133441	1.28 (0.93-1.75)	0.22971	0.226549	0.310606	1.26 (0.81-1.96)	0.648766	0.577775	0.283457	1.91 (0.62-5.94)	10.9869	0.611916	-0.01545	0.4791
indolepropionate	Known	Amino acid	7803	38	-0.324074	0.216755	0.134884	0.72 (0.47-1.11)	-0.239231	0.23236	0.303212	0.79 (0.50-1.24)	-0.247684	0.453122	0.592681	0.78 (0.32-1.90)	31.9101	0.0102728	-0.00259215	0.848913
alanine	Known	Amino acid	7788	14	-0.453336	0.305723	0.138119	0.64 (0.35-1.16)	-0.650054	0.455465	0.153513	0.52 (0.21-1.27)	-0.827952	1.167	0.482478	0.44 (0.04-4.30)	40.736	0.350959	0.0037313	0.741074
octadecanedioate	Known	Lipid	7300	11	-0.427026	0.293936	0.146283	0.65 (0.37-1.16)	-0.976458	0.349946	0.0052658	0.38 (0.19-0.75)	-0.839108	0.612052	0.207608	0.43 (0.13-1.43)	12.6517	0.179011	0.0137878	0.46173
piperine	Known	Xenobiotics	7173	17	0.177729	0.122363	0.14637	1.19 (0.94-1.52)	0.0943079	0.167175	0.572669	1.10 (0.79-1.52)	0.35662	0.274629	0.226383	1.43 (0.83-2.45)	9.41804	0.492942	-0.0100748	0.485353
X-14541	Unknown		1941	9	-0.158947	0.109871	0.147991	0.85 (0.69-1.06)	-0.213148	0.153642	0.16535	0.81 (0.60-1.09)	-0.219156	0.384617	0.577841	0.80 (0.38-1.71)	9.28121	0.86236	0.00294143	0.872578
X-12844	Unknown		7768	10	-0.342318	0.237258	0.149075	0.71 (0.45-1.13)	-0.344186	0.3078	0.263476	0.71 (0.39-1.30)	-0.26885	0.850661	0.756628	0.76 (0.14-4.05)	6.14557	0.977197	-0.0015912	0.929614
1-myristoylglycerophosphocholine	Known	Lipid	7812	10	-0.503701	0.353546	0.154241	0.60 (0.30-1.21)	-0.459329	0.339635	0.176242	0.63 (0.32-1.23)	-0.395088	0.919561	0.689584	0.67 (0.11-4.08)	8.38835	0.136092	-0.00341702	0.902283
dimethylarginine (SDMA + ADMA)	Known	Amino acid	7347	11	0.485293	0.34156	0.155371	1.62 (0.83- 3.17)	0.406011	0.523131	0.437679	1.50 (0.54- 4.18)	-0.240831	0.816981	0.770065	0.79 (0.16- 3.90)	23.8331	0.878936	0.00853919	0.335216
X-12510--2-aminooctanoic acid	Identified	Amino acid	7566	30	0.19089	0.134867	0.156951	1.21 (0.93-1.58)	0.2481	0.175928	0.15847	1.28 (0.91-1.81)	0.364047	0.221181	0.122036	1.44 (0.93-2.22)	15.1172	0.443009	-0.00811215	0.339827
X-11441	Unknown		7072	18	0.168839	0.120715	0.161914	1.18 (0.93-1.50)	0.149812	0.148101	0.31175	1.16 (0.87-1.55)	0.0235889	0.191953	0.904229	1.02 (0.70-1.49)	9.92354	0.700174	0.00854948	0.349644
2-tetradecenoyl carnitine	Known	Lipid	6998	8	0.187636	0.135797	0.16705	1.21 (0.92-1.57)	0.141694	0.187471	0.449759	1.15 (0.80-1.66)	0.209468	0.259006	0.430527	1.23 (0.74-2.05)	14.0278	0.665133	-0.000967395	0.922377
glycerol	Known	Lipid	7800	18	0.373534	0.270717	0.167649	1.45 (0.85-2.47)	0.653253	0.385442	0.0901103	1.92 (0.90-4.09)	0.946572	0.47934	0.0658141	2.58 (1.01-6.59)	21.2868	0.213724	-0.0146745	0.172124
X-06226	Unknown		7623	22	0.489447	0.357856	0.171399	1.63 (0.81- 3.29)	0.398085	0.512218	0.437053	1.49 (0.55- 4.06)	0.0418752	0.740487	0.955464	1.04 (0.24- 4.45)	17.301	0.692704	0.00622283	0.497874
laurate (12:0)	Known	Lipid	7793	41	-0.324124	0.241809	0.18011	0.72 (0.45-1.16)	0.0632311	0.36224	0.861429	1.07 (0.52-2.17)	-0.729372	0.481127	0.137592	0.48 (0.19-1.24)	33.6766	0.749351	0.00565842	0.335922
pelargonate (9:0)	Known	Lipid	7803	35	-0.428129	0.321001	0.182292	0.65 (0.35-1.22)	-0.287644	0.44528	0.51829	0.75 (0.31-1.80)	-0.628298	1.01635	0.540695	0.53 (0.07-3.91)	40.5468	0.203905	0.00218029	0.836579
linolenate [alpha or gamma; (18:3n3 or 6)]	Known	Lipid	7786	16	0.631506	0.473641	0.182434	1.88 (0.74- 4.76)	0.811354	0.55025	0.140342	2.25 (0.77- 6.62)	2.16878	0.902535	0.138174	8.75 (1.49-51.30)	3.82008	0.281559	-0.0457882	0.194249
1-eicosatrienoylglycerophosphocholine*	Known	Lipid	7809	8	-0.271859	0.204731	0.184216	0.76 (0.51-1.14)	-0.256451	0.298165	0.389736	0.77 (0.43-1.39)	-0.448982	0.556114	0.430002	0.64 (0.21-1.90)	17.5426	0.553161	0.00449354	0.735897
stachydrine	Known	Xenobiotics	6745	13	0.131889	0.0993905	0.184515	1.14 (0.94-1.39)	0.129253	0.131223	0.32463	1.14 (0.88-1.47)	0.151972	0.401513	0.720598	1.16 (0.53-2.56)	4.77749	0.572651	-0.00167817	0.960826
X-11787	Unknown		7811	15	0.664717	0.503882	0.187105	1.94 (0.72-5.22)	-0.754907	0.592963	0.202979	0.47 (0.15-1.50)	-0.927928	1.14335	0.423873	0.40 (0.04-3.72)	53.1746	0.00402055	0.0207862	0.133973
2-oleoylglycerophosphocholine*	Known	Lipid	7524	13	0.427716	0.324369	0.1873	1.53 (0.81-2.90)	0.487794	0.442017	0.269782	1.63 (0.68-3.87)	-0.433833	1.13887	0.708595	0.65 (0.07-6.04)	9.04319	0.911624	0.0133206	0.442304
hippurate	Known	Xenobiotics	7806	15	0.194449	0.148941	0.191709	1.21 (0.91-1.63)	0.0311313	0.208937	0.881555	1.03 (0.68-1.55)	0.348174	0.307635	0.278174	1.42 (0.78-2.59)	16.4667	0.285712	-0.00723947	0.574759
X-06351	Unknown		4791	6	-0.458264	0.356842	0.199064	0.63 (0.31-1.27)	-0.292878	0.452455	0.517432	0.75 (0.31-1.81)	0.0184875	0.664554	0.979139	1.02 (0.28-3.75)	4.16878	0.525381	-0.0141022	0.443012
1-stearoylglycerol (1-monostearin)	Known	Lipid	6965	24	0.38639	0.300941	0.199163	1.47 (0.82-2.65)	0.412283	0.370318	0.265571	1.51 (0.73-3.12)	0.648472	0.810196	0.432045	1.91 (0.39-9.36)	33.8499	0.0673597	-0.00464348	0.730025
malate	Known	Energy	7384	17	0.535555	0.419801	0.20205	1.71 (0.75- 3.89)	0.880565	0.481302	0.0673175	2.41 (0.94- 6.20)	-1.65036	1.54375	0.301948	0.19 (0.01- 3.96)	28.0436	0.0312429	0.0340366	0.162898
X-03088	Unknown		7474	18	0.303161	0.239011	0.204656	1.35 (0.85- 2.16)	-0.0543488	0.362659	0.880873	0.95 (0.47- 1.93)	-0.0267449	0.380396	0.94482	0.97 (0.46- 2.05)	13.4867	0.703042	0.00841026	0.281397
linoleate (18:2n6)	Known	Lipid	7780	17	0.468089	0.369148	0.204789	1.60 (0.77- 3.29)	0.0720785	0.484997	0.881856	1.07 (0.42- 2.78)	1.52356	1.42865	0.303093	4.59 (0.28-75.47)	16.5326	0.416448	-0.0156513	0.455859
X-10810	Unknown		7232	16	0.231264	0.183928	0.208624	1.26 (0.88-1.81)	0.417107	0.264513	0.114821	1.52 (0.90-2.55)	0.522832	0.264875	0.0684651	1.69 (1.00-2.83)	13.2623	0.58205	-0.012172	0.148363
X-11485	Unknown		4544	12	-0.284612	0.228938	0.213801	0.75 (0.48-1.18)	-0.254577	0.285113	0.371911	0.78 (0.44-1.36)	-0.140112	0.739187	0.861762	0.87 (0.20-3.70)	1.63968	0.801644	-0.00722057	0.850269
1-palmitoylglycerophosphocholine	Known	Lipid	7803	10	0.506535	0.40758	0.213947	1.66 (0.75- 3.69)	0.0679231	0.52338	0.896742	1.07 (0.38- 2.99)	1.94439	1.26565	0.134614	6.99 (0.58-83.52)	42.059	0.109914	-0.0151896	0.239592
X-13183--stearamide	Identified	Lipid	2503	46	-0.176649	0.142372	0.214696	0.84 (0.63-1.11)	-0.253693	0.193588	0.190034	0.78 (0.53-1.13)	-0.402444	0.290204	0.198897	0.67 (0.38-1.18)	3.38183	0.970959	0.0135398	0.395162
X-12094	Unknown		7467	24	0.347571	0.2809	0.215958	1.42 (0.82- 2.46)	0.541398	0.405151	0.181455	1.72 (0.78- 3.80)	-0.89358	0.87776	0.342555	0.41 (0.07- 2.29)	8.03284	0.430269	0.0296367	0.179294
choline	Known	Lipid	7750	24	0.63126	0.510535	0.216285	1.88 (0.69- 5.11)	0.24517	0.769691	0.750082	1.28 (0.28- 5.78)	0.105924	1.45102	0.942466	1.11 (0.06-19.10)	23.2525	0.446111	0.00521107	0.70187
X-12443	Unknown		5357	30	0.122229	0.098984	0.216893	1.13 (0.93-1.37)	0.0515884	0.130233	0.692014	1.05 (0.82-1.36)	0.0524759	0.213334	0.810673	1.05 (0.69-1.60)	7.1768	0.784591	0.00605426	0.719749
1-linoleoylglycerol (1-monolinolein)	Known	Lipid	2797	14	-0.166595	0.135181	0.217805	0.85 (0.65-1.10)	-0.0775753	0.189561	0.682367	0.93 (0.64-1.34)	0.261781	0.351939	0.471297	1.30 (0.65-2.59)	12.7287	0.468979	-0.0195486	0.212007
X-11593--O-methylascorbate*	Identified	Cofactors and vitamins	7788	11	0.279444	0.226878	0.218064	1.32 (0.85-2.06)	0.406107	0.312717	0.194067	1.50 (0.81-2.77)	0.680536	0.4085	0.102378	1.97 (0.89-4.40)	55.2237	0.220496	-0.00615053	0.24449
X-12040	Unknown		559	14	0.0400321	0.0327122	0.221041	1.04 (0.98-1.11)	0.0519382	0.0469277	0.268393	1.05 (0.96-1.15)	0.00276121	0.0525208	0.958814	1.00 (0.90-1.11)	10.8937	0.760089	0.0103726	0.37972
X-09026	Unknown		7627	14	-0.52559	0.429587	0.221149	0.59 (0.25- 1.37)	-0.263193	0.498708	0.597673	0.77 (0.29- 2.04)	-0.0244888	1.80221	0.989382	0.98 (0.03-33.38)	19.3939	0.111388	-0.00780616	0.77904
lysine	Known	Amino acid	7812	25	0.604344	0.494098	0.221281	1.83 (0.69- 4.82)	0.137203	0.710909	0.846961	1.15 (0.28- 4.62)	-1.70268	2.44562	0.49327	0.18 (0.00-21.99)	26.4816	0.329191	0.0222515	0.34544
palmitoyl sphingomyelin	Known	Lipid	7814	4	0.342996	0.285738	0.229989	1.41 (0.80- 2.47)	0.3147	0.375933	0.402526	1.37 (0.66- 2.86)	0.397275	1.14047	0.729172	1.49 (0.16-13.91)	46.5082	0.492823	-0.000531388	0.960989
stearate (18:0)	Known	Lipid	7803	43	-0.405118	0.339078	0.23218	0.67 (0.34-1.30)	-0.111878	0.431272	0.795316	0.89 (0.38-2.08)	-0.365601	0.949727	0.702261	0.69 (0.11-4.46)	60.9899	0.0291709	-0.000436802	0.964624
phenylacetate	Known	Amino acid	4754	10	0.245446	0.205555	0.232452	1.28 (0.85-1.91)	0.0892923	0.216351	0.679812	1.09 (0.72-1.67)	-0.0561059	0.301013	0.856778	0.95 (0.52-1.71)	12.4706	0.18806	0.0181811	0.221167
X-13553	Unknown		3085	32	-0.444072	0.378817	0.241092	0.64 (0.31-1.35)	-0.73744	0.387479	0.0570181	0.48 (0.22-1.02)	-0.716979	0.612256	0.285978	0.49 (0.15-1.62)	12.2769	0.0918117	0.0100514	0.57892
mannitol	Known	Carbohydrate	5917	13	-0.102844	0.0880686	0.2429	0.90 (0.76-1.07)	-0.148723	0.120437	0.216881	0.86 (0.68-1.09)	-0.0227739	0.271063	0.934553	0.98 (0.57-1.66)	10.8933	0.538086	-0.00562208	0.760626
2-hydroxyglutarate	Known	Lipid	6287	3	-0.275435	0.2382	0.24755	0.76 (0.48-1.21)	-0.289461	0.316385	0.360244	0.75 (0.40-1.39)	0.0164894	0.508164	0.974695	1.02 (0.38-2.75)	7.80896	0.799876	-0.00806816	0.52882
1-palmitoleoylglycerophosphocholine*	Known	Lipid	7812	18	-0.345796	0.30149	0.251399	0.71 (0.39-1.28)	-0.321969	0.424732	0.44842	0.72 (0.32-1.67)	-2.258	0.97458	0.0389864	0.10 (0.02-0.71)	11.8436	0.54051	0.0359584	0.0614132
pseudouridine	Known	Nucleotide	7785	10	-0.47546	0.416926	0.254123	0.62 (0.27-1.41)	-0.573655	0.647332	0.375518	0.56 (0.16-2.00)	-0.824437	1.07352	0.449422	0.44 (0.05-3.60)	27.328	0.446209	0.00414217	0.726325
N2,N2-dimethylguanosine	Known	Nucleotide	5228	9	0.218015	0.191458	0.254825	1.24 (0.85- 1.81)	0.166738	0.309557	0.59014	1.18 (0.64- 2.17)	0.50627	0.302018	0.0993579	1.66 (0.92- 3.00)	62.5829	0.254097	-0.00487614	0.22381
X-11442	Unknown		7142	12	0.153969	0.136261	0.258497	1.17 (0.89-1.52)	0.152855	0.13916	0.272024	1.17 (0.89-1.53)	-0.0433713	0.208788	0.838062	0.96 (0.64-1.44)	27.9515	0.0455082	0.0115583	0.235066
ibuprofen	Known	Xenobiotics	1976	123	-0.0264573	0.0234742	0.259709	0.97 (0.93-1.02)	-0.0494004	0.035827	0.167939	0.95 (0.89-1.02)	0.0150719	0.0639052	0.81395	1.02 (0.90-1.15)	117.178	0.606427	-0.00475155	0.48608
X-12435	Unknown		231	14	-0.0312606	0.0277587	0.260099	0.97 (0.92-1.02)	-0.0269787	0.0379275	0.476885	0.97 (0.90-1.05)	-0.000372264	0.0485058	0.993931	1.00 (0.91-1.10)	13.9469	0.991643	-0.0090991	0.443951
erythritol	Known	Xenobiotics	7776	25	0.234947	0.211568	0.266782	1.26 (0.84-1.91)	0.177785	0.272384	0.51395	1.19 (0.70-2.04)	0.0913852	0.349966	0.796319	1.10 (0.55-2.18)	36.0637	0.0541118	0.00460923	0.608244
X-12056	Unknown		4130	16	-0.14033	0.126974	0.269079	0.87 (0.68-1.11)	-0.0245106	0.160871	0.878901	0.98 (0.71-1.34)	0.224011	0.232454	0.354224	1.25 (0.79-1.97)	15.3502	0.286003	-0.0221487	0.0946999
X-11317	Unknown		7811	13	0.287093	0.261062	0.271457	1.33 (0.80-2.22)	0.330063	0.419791	0.431718	1.39 (0.61-3.17)	-0.271387	0.62999	0.668832	0.76 (0.22-2.62)	41.3866	0.541419	0.00667924	0.335605
X-01911	Unknown		6360	8	-0.165042	0.150225	0.27193	0.85 (0.63-1.14)	-0.137684	0.187372	0.462452	0.87 (0.60-1.26)	-0.0617467	0.461779	0.895406	0.94 (0.38-2.32)	23.2555	0.107073	-0.00433785	0.815528
X-12428	Unknown		1439	13	-0.133286	0.122351	0.275988	0.88 (0.69-1.11)	0.0266253	0.17627	0.879937	1.03 (0.73-1.45)	0.12412	0.234563	0.613057	1.13 (0.71-1.79)	7.13461	0.522182	-0.017557	0.239269
X-11786--methylcysteine	Identified	Amino acid	2811	30	0.18707	0.172558	0.278322	1.21 (0.86-1.69)	0.194619	0.224662	0.38634	1.21 (0.78-1.89)	0.339221	0.695364	0.635246	1.40 (0.36-5.49)	5.22081	0.950194	-0.00517009	0.825442
ADpSGEGDFXAEGGGVR*	Known	Peptide	3939	20	-0.183611	0.170726	0.282163	0.83 (0.60-1.16)	-0.024553	0.220279	0.911249	0.98 (0.63-1.50)	-0.595076	0.497051	0.284883	0.55 (0.21-1.46)	3.07742	0.799069	0.0199108	0.41843
N-acetylthreonine	Known	Amino acid	6909	15	0.360669	0.335667	0.282606	1.43 (0.74- 2.77)	0.10563	0.48302	0.826894	1.11 (0.43- 2.86)	-0.611941	0.963723	0.538428	0.54 (0.08- 3.59)	11.0573	0.524011	0.0187783	0.304688
caffeine	Known	Xenobiotics	7719	11	0.112665	0.104951	0.283048	1.12 (0.91-1.37)	0.0301191	0.122793	0.806236	1.03 (0.81-1.31)	0.0220852	0.434378	0.960561	1.02 (0.44-2.40)	13.7593	0.184257	0.00644916	0.834106
2-hydroxystearate	Known	Lipid	7763	36	-0.290517	0.271418	0.284453	0.75 (0.44-1.27)	-0.201269	0.414479	0.627255	0.82 (0.36-1.84)	-0.448602	0.494361	0.370562	0.64 (0.24-1.68)	39.2156	0.28639	0.00227579	0.702875
leucine	Known	Amino acid	7799	203	0.28434	0.265674	0.284504	1.33 (0.79- 2.24)	0.0996196	0.385663	0.79617	1.10 (0.52- 2.35)	-1.28972	0.835015	0.12403	0.28 (0.05- 1.41)	227.034	0.109292	0.00794507	0.0483046
isobutyrylcarnitine	Known	Amino acid	7812	28	-0.19257	0.180332	0.285583	0.82 (0.58-1.17)	-0.0906439	0.239173	0.704696	0.91 (0.57-1.46)	0.0700247	0.380296	0.85759	1.07 (0.51-2.26)	9.66481	0.560766	-0.00886006	0.451052
X-11469	Unknown		7779	15	0.121565	0.114039	0.286423	1.13 (0.90-1.41)	0.121012	0.156255	0.438662	1.13 (0.83-1.53)	-0.136404	0.510233	0.792426	0.87 (0.32-2.37)	10.4358	0.916748	0.0110804	0.610647
X-07765	Unknown		2170	20	0.0928794	0.0871684	0.286642	1.10 (0.92-1.30)	0.0751946	0.118918	0.527177	1.08 (0.85-1.36)	0.200282	0.153521	0.218665	1.22 (0.90-1.65)	5.18701	0.951439	-0.00970952	0.413505
p-acetamidophenylglucuronide	Known	Xenobiotics	1494	12	-0.00541736	0.0051154	0.289586	0.99 (0.98-1.00)	-0.0106956	0.00696778	0.124781	0.99 (0.98-1.00)	-0.00151657	0.00998796	0.879859	1.00 (0.98-1.02)	71.3804	0.0952553	-0.00416939	0.650255
adrenate (22:4n6)	Known	Lipid	7778	6	-0.34453	0.326869	0.291868	0.71 (0.37- 1.34)	-0.184995	0.320194	0.563427	0.83 (0.44- 1.56)	1.40889	0.601635	0.0438928	4.09 (1.26-13.30)	18.1532	0.0524335	-0.051466	0.0110982
margarate (17:0)	Known	Lipid	7796	7	-0.507024	0.481787	0.292624	0.60 (0.23- 1.55)	-0.419901	0.566093	0.458238	0.66 (0.22- 1.99)	-0.0301588	1.72162	0.986701	0.97 (0.03-28.34)	8.40822	0.209695	-0.0108088	0.782919
docosahexaenoate (DHA; 22:6n3)	Known	Lipid	7818	6	0.297711	0.282972	0.29276	1.35 (0.77-2.35)	0.256819	0.365302	0.482037	1.29 (0.63-2.65)	0.688333	0.585506	0.304943	1.99 (0.63-6.27)	3.19044	0.670652	-0.0154412	0.488481
salicylate	Known	Xenobiotics	2374	18	-0.0238577	0.0227205	0.293694	0.98 (0.93-1.02)	0.00025364	0.0330023	0.993868	1.00 (0.94-1.07)	-0.0401332	0.0317341	0.224102	0.96 (0.90-1.02)	17.3235	0.432669	0.00628508	0.466943
pantothenate	Known	Cofactors and vitamins	7604	25	0.245509	0.237288	0.300834	1.28 (0.80-2.04)	0.214166	0.337048	0.525158	1.24 (0.64-2.40)	0.0582051	0.427973	0.893003	1.06 (0.46-2.45)	29.1508	0.214508	0.00436384	0.601512
X-11818	Unknown		6790	13	0.319765	0.309498	0.301522	1.38 (0.75-2.53)	0.336908	0.401954	0.401931	1.40 (0.64-3.08)	0.00249186	0.788824	0.997516	1.00 (0.21-4.70)	26.7792	0.0832312	0.00600879	0.666081
X-12206	Unknown		2795	11	0.332129	0.323007	0.303836	1.39 (0.74- 2.63)	0.608367	0.382691	0.1119	1.84 (0.87- 3.89)	1.6687	1.08791	0.163608	5.31 (0.63-44.75)	10.9143	0.281626	-0.0300931	0.235596
X-06267	Unknown		7075	12	0.409347	0.398321	0.3041	1.51 (0.69- 3.29)	0.328433	0.521188	0.528588	1.39 (0.50- 3.86)	0.970054	0.984386	0.34765	2.64 (0.38-18.16)	13.8702	0.24026	-0.00994543	0.545043
X-09108	Unknown		6910	13	-0.469384	0.459235	0.306733	0.63 (0.25- 1.54)	-0.282303	0.6414	0.659839	0.75 (0.21- 2.65)	-1.08301	1.5224	0.491658	0.34 (0.02- 6.69)	7.56757	0.817945	0.00862702	0.68062
1-oleoylglycerophosphoethanolamine	Known	Lipid	7749	28	-0.309873	0.303263	0.306878	0.73 (0.40- 1.33)	-0.429846	0.398719	0.281004	0.65 (0.30- 1.42)	1.44353	1.78885	0.443016	4.24 (0.13-141.13)	7.55063	0.579987	-0.0334842	0.349066
X-12216	Unknown		5369	10	-0.155457	0.152494	0.308	0.86 (0.63-1.15)	-0.254797	0.21173	0.228821	0.78 (0.51-1.17)	-0.167461	0.274399	0.558608	0.85 (0.49-1.45)	5.908	0.749089	0.000604544	0.959324
cortisone	Known	Lipid	7575	40	-0.311798	0.307019	0.309837	0.73 (0.40-1.34)	-0.440807	0.400114	0.270591	0.64 (0.29-1.41)	-0.863132	0.679309	0.211594	0.42 (0.11-1.60)	51.7621	0.0829182	0.00659434	0.368375
pentadecanoate (15:0)	Known	Lipid	7502	19	0.299439	0.294965	0.310026	1.35 (0.76-2.41)	0.125892	0.395135	0.750026	1.13 (0.52-2.46)	0.207374	0.804594	0.799704	1.23 (0.25-5.96)	7.60248	0.983986	0.0015955	0.90356
X-11852	Unknown		2974	16	0.0793526	0.0782391	0.310472	1.08 (0.93-1.26)	0.0467171	0.099487	0.638655	1.05 (0.86-1.27)	-0.0305661	0.120212	0.806597	0.97 (0.77-1.23)	5.5968	0.692294	0.0143767	0.267586
X-11491	Unknown		6584	13	-0.117648	0.11638	0.31207	0.89 (0.71-1.12)	-0.180136	0.158829	0.256731	0.84 (0.61-1.14)	0.0791398	0.225569	0.732983	1.08 (0.70-1.68)	4.806	0.940196	-0.0110194	0.332485
X-12038	Unknown		7758	15	0.260068	0.259649	0.316529	1.30 (0.78- 2.16)	0.256598	0.396303	0.517322	1.29 (0.59- 2.81)	0.299872	1.41438	0.832907	1.35 (0.08-21.59)	53.6486	0.487891	-0.000378723	0.977263
5-oxoproline	Known	Amino acid	7802	23	0.415306	0.41685	0.319107	1.51 (0.67- 3.43)	0.167609	0.445693	0.706869	1.18 (0.49- 2.83)	-0.463669	0.670444	0.496773	0.63 (0.17- 2.34)	36.6378	0.025913	0.0158017	0.116389
arabinose	Known	Carbohydrate	5889	5	0.15599	0.156575	0.319121	1.17 (0.86-1.59)	0.207062	0.203007	0.307739	1.23 (0.83-1.83)	0.535099	0.261825	0.133567	1.71 (1.02-2.85)	3.81254	0.43197	-0.0329261	0.168566
X-11452	Unknown		6519	19	-0.220616	0.222707	0.321876	0.80 (0.52-1.24)	-0.36356	0.285558	0.202963	0.70 (0.40-1.22)	0.192164	0.802736	0.826229	1.21 (0.25-5.84)	2.39262	0.663961	-0.0160751	0.629626
phenylalanine	Known	Amino acid	7803	5	1.16374	1.17536	0.322119	3.20 (0.32- 32.05)	0.91137	1.43423	0.525139	2.49 (0.15- 41.37)	3.36669	2.67106	0.296632	28.98 (0.15-5442.30)	2.15011	0.708173	-0.0205713	0.426117
X-11483	Unknown		4608	5	0.0829702	0.0842501	0.324718	1.09 (0.92-1.28)	0.0729293	0.109054	0.503659	1.08 (0.87-1.33)	0.00210437	0.114464	0.985733	1.00 (0.80-1.25)	9.98563	0.441755	0.0094544	0.323878
1-linoleoylglycerophosphoethanolamine*	Known	Lipid	7817	38	0.231403	0.235264	0.325316	1.26 (0.79-2.00)	-0.0439761	0.319184	0.890417	0.96 (0.51-1.79)	0.0721388	0.648776	0.913467	1.07 (0.30-3.83)	12.5482	0.402715	0.00412153	0.795831
3-methyl-2-oxovalerate	Known	Amino acid	7779	34	0.305387	0.311125	0.326319	1.36 (0.74-2.50)	0.403461	0.410089	0.325196	1.50 (0.67-3.34)	0.556193	0.63437	0.387149	1.74 (0.50-6.05)	42.6472	0.12129	-0.00338188	0.651859
thymol sulfate	Known	Xenobiotics	4172	30	-0.129653	0.13295	0.32946	0.88 (0.68-1.14)	-0.101556	0.142753	0.476828	0.90 (0.68-1.20)	0.305307	0.351162	0.44859	1.36 (0.68-2.70)	6.20354	0.184455	-0.0454642	0.278221
X-14189--leucylalanine	Identified	Peptide	2745	17	0.107797	0.110754	0.330402	1.11 (0.90-1.38)	0.0470865	0.124558	0.70541	1.05 (0.82-1.34)	0.0464937	0.205315	0.825413	1.05 (0.70-1.57)	15.5955	0.156826	0.00474198	0.725598
quinate	Known	Xenobiotics	6265	6	-0.133538	0.137254	0.33059	0.87 (0.67-1.15)	-0.142068	0.166813	0.394401	0.87 (0.63-1.20)	-0.145596	0.384462	0.724152	0.86 (0.41-1.84)	1.63531	0.896947	0.000791489	0.974824
serine	Known	Amino acid	7796	34	0.292213	0.301244	0.332037	1.34 (0.74-2.42)	0.0635214	0.452244	0.888298	1.07 (0.44-2.59)	-0.722172	0.829551	0.39048	0.49 (0.10-2.47)	39.3653	0.206371	0.0129959	0.199425
X-12556	Unknown		7483	18	-0.233301	0.243084	0.337179	0.79 (0.49-1.28)	-0.243734	0.344147	0.478803	0.78 (0.40-1.54)	-0.180416	0.659439	0.787352	0.83 (0.23-3.04)	16.0643	0.712624	-0.0010206	0.932153
gamma-glutamylthreonine*	Known	Peptide	4016	38	-0.304602	0.322623	0.345097	0.74 (0.39- 1.39)	-0.648	0.412335	0.116057	0.52 (0.23- 1.17)	1.05297	0.737547	0.191238	2.87 (0.68-12.16)	11.0241	0.274063	-0.0366943	0.080043
X-05907	Unknown		7734	13	0.328212	0.348133	0.345794	1.39 (0.70- 2.75)	0.369137	0.471454	0.433642	1.45 (0.57- 3.64)	0.0115928	0.821478	0.988993	1.01 (0.20- 5.06)	12.6259	0.396805	0.00627124	0.676228
1,7-dimethylurate	Known	Xenobiotics	6057	10	0.140356	0.149087	0.346481	1.15 (0.86-1.54)	0.173769	0.193628	0.369487	1.19 (0.81-1.74)	0.272706	0.267415	0.331867	1.31 (0.78-2.22)	6.79175	0.815689	-0.00702188	0.56431
glycodeoxycholate	Known	Lipid	1477	6	-0.0871015	0.0932315	0.350175	0.92 (0.76-1.10)	-0.1168	0.117906	0.321871	0.89 (0.71-1.12)	-0.0321678	0.365848	0.934161	0.97 (0.47-1.98)	1.83003	0.872128	-0.00511879	0.884121
cholate	Known	Lipid	5929	9	0.072959	0.0782927	0.351401	1.08 (0.92-1.25)	0.131594	0.10625	0.215522	1.14 (0.93-1.40)	0.118967	0.149874	0.453388	1.13 (0.84-1.51)	7.44071	0.489913	-0.00430326	0.727344
X-11529	Unknown		6664	14	-0.0615574	0.0669268	0.357692	0.94 (0.82-1.07)	-0.0614588	0.0627639	0.327479	0.94 (0.83-1.06)	-0.0514473	0.0982587	0.61095	0.95 (0.78-1.15)	17.282	0.139293	-0.00151969	0.886359
X-11445--5-alpha-pregnan-3beta,20alpha-disulfate	Identified	Lipid	2570	5	0.0837056	0.0917104	0.361392	1.09 (0.91-1.30)	0.0482812	0.126287	0.702229	1.05 (0.82-1.34)	-0.13022	0.298356	0.669664	0.88 (0.49-1.58)	12.8712	0.536692	0.0129471	0.46458
caproate (6:0)	Known	Lipid	7811	46	-0.274764	0.301182	0.361618	0.76 (0.42-1.37)	-0.464908	0.446446	0.297712	0.63 (0.26-1.51)	-0.0516473	0.966949	0.957707	0.95 (0.14-6.32)	36.5676	0.442311	-0.00231381	0.809291
glycochenodeoxycholate	Known	Lipid	7087	45	0.0873508	0.0961204	0.363474	1.09 (0.90-1.32)	0.101129	0.137196	0.461055	1.11 (0.85-1.45)	0.230494	0.20158	0.275155	1.26 (0.85-1.87)	8.46395	0.812118	-0.00897333	0.434891
X-14632	Unknown		1703	11	-0.096632	0.106721	0.365221	0.91 (0.74-1.12)	-0.160299	0.1551	0.301359	0.85 (0.63-1.15)	-0.19647	0.169116	0.262376	0.82 (0.59-1.14)	18.95	0.33141	0.00725846	0.454055
kynurenine	Known	Amino acid	7816	43	-0.214827	0.237294	0.365296	0.81 (0.51-1.28)	-0.346894	0.352064	0.32447	0.71 (0.35-1.41)	-0.38828	0.499884	0.44177	0.68 (0.25-1.81)	32.7112	0.847406	0.00238547	0.695449
X-11422--xanthine	Identified	Nucleotide	6346	50	-0.389684	0.434709	0.370025	0.68 (0.29-1.59)	-0.0134713	0.564876	0.980974	0.99 (0.33-2.99)	-1.13866	1.39859	0.446659	0.32 (0.02-4.97)	3.3841	0.847345	0.017473	0.593558
X-11546	Unknown		2015	19	-0.0609099	0.0687347	0.375532	0.94 (0.82-1.08)	0.0245998	0.0949396	0.795551	1.02 (0.85-1.23)	-0.0245205	0.138281	0.862477	0.98 (0.74-1.28)	9.39219	0.669117	-0.00371434	0.767339
dodecanedioate	Known	Lipid	6478	15	0.204639	0.231084	0.375855	1.23 (0.78- 1.93)	0.280018	0.301914	0.353679	1.32 (0.73- 2.39)	0.691591	0.875371	0.465297	2.00 (0.36-11.10)	5.22681	0.515069	-0.0164584	0.589107
X-08766	Unknown		6050	16	-0.213117	0.242103	0.37871	0.81 (0.50-1.30)	-0.374441	0.326539	0.251507	0.69 (0.36-1.30)	-0.0522281	0.531649	0.923136	0.95 (0.33-2.69)	4.60092	0.995	-0.00382628	0.738969
X-12013	Unknown		1948	8	0.0904651	0.1028	0.378855	1.09 (0.89-1.34)	0.0951503	0.097932	0.331252	1.10 (0.91-1.33)	0.105506	0.159709	0.529993	1.11 (0.81-1.52)	13.8645	0.0853658	-0.00203583	0.90049
X-12063	Unknown		7197	13	0.0992669	0.11301	0.379732	1.10 (0.88-1.38)	0.0889919	0.121957	0.465574	1.09 (0.86-1.39)	0.0250113	0.173383	0.887355	1.03 (0.73-1.44)	24.2502	0.0609643	0.0057747	0.5746
1-docosahexaenoylglycerophosphocholine*	Known	Lipid	7798	8	-0.291331	0.333037	0.381698	0.75 (0.39- 1.44)	-0.293482	0.459171	0.52272	0.75 (0.30- 1.83)	1.08707	0.990275	0.314405	2.97 (0.43-20.66)	7.24093	0.404233	-0.0348093	0.190684
asparagine	Known	Amino acid	7761	14	0.244022	0.28109	0.385325	1.28 (0.74-2.21)	0.268602	0.374131	0.472797	1.31 (0.63-2.72)	-0.0362834	0.533845	0.946151	0.96 (0.34-2.75)	59.0302	0.0337592	0.00407145	0.539143
glutaroyl carnitine	Known	Amino acid	7701	18	-0.148052	0.172088	0.389609	0.86 (0.62-1.21)	-0.262995	0.24617	0.285363	0.77 (0.47-1.25)	-0.265326	0.423677	0.535738	0.77 (0.33-1.76)	21.905	0.909909	0.00264138	0.763979
alpha-tocopherol	Known	Cofactors and vitamins	7725	11	-0.250481	0.291373	0.389978	0.78 (0.44-1.38)	-0.14394	0.374242	0.70052	0.87 (0.42-1.80)	-0.723621	0.794956	0.386412	0.48 (0.10-2.30)	11.1255	0.347828	0.0135681	0.536377
chiro-inositol	Known	Lipid	2729	17	-0.0508985	0.0592757	0.39052	0.95 (0.85-1.07)	-0.0113298	0.0645994	0.860777	0.99 (0.87-1.12)	0.131225	0.133821	0.347864	1.14 (0.88-1.48)	17.349	0.136932	-0.0224142	0.16156
homostachydrine*	Known	Xenobiotics	3003	10	0.178276	0.208059	0.391526	1.20 (0.79-1.80)	-0.0202823	0.277274	0.941687	0.98 (0.57-1.69)	0.156454	0.629447	0.815943	1.17 (0.34-4.02)	3.56811	0.613107	0.00101875	0.972458
cysteine	Known	Amino acid	7692	18	0.218074	0.255698	0.393739	1.24 (0.75-2.05)	0.483571	0.326454	0.138531	1.62 (0.86-3.08)	0.670595	0.366774	0.0862005	1.96 (0.95-4.01)	21.086	0.222467	-0.0155642	0.118314
X-10395	Unknown		7784	30	-0.159845	0.188043	0.395298	0.85 (0.59-1.23)	-0.108401	0.279718	0.69836	0.90 (0.52-1.55)	-0.170275	0.261085	0.519602	0.84 (0.51-1.41)	27.7139	0.533248	0.000267755	0.954488
X-11438	Unknown		7084	18	-0.16563	0.19559	0.397095	0.85 (0.58-1.24)	-0.148384	0.254118	0.559277	0.86 (0.52-1.42)	-0.42244	0.410076	0.314132	0.66 (0.29-1.46)	36.2784	0.0386312	0.00829275	0.482244
X-12236	Unknown		1924	22	-0.193486	0.228655	0.397445	0.82 (0.53- 1.29)	-0.252793	0.228986	0.269607	0.78 (0.50- 1.22)	1.57608	0.537677	0.0262436	4.84 (1.69-13.87)	13.6658	0.0574547	-0.0833313	0.0135491
X-12712	Unknown		260	9	0.0299631	0.0354355	0.397794	1.03 (0.96-1.10)	0.00369321	0.0467705	0.937061	1.00 (0.92-1.10)	0.0671961	0.0664081	0.318002	1.07 (0.94-1.22)	59.9709	0.0170266	-0.00733366	0.510154
X-10429	Unknown		6807	21	0.206347	0.245094	0.399838	1.23 (0.76-1.99)	0.000272438	0.349409	0.999378	1.00 (0.50-1.98)	0.38329	0.552985	0.496615	1.47 (0.50-4.34)	22.3822	0.320136	-0.00375142	0.723586
palmitoleate (16:1n7)	Known	Lipid	7776	17	0.235184	0.281465	0.403397	1.27 (0.73-2.20)	0.238321	0.370199	0.519728	1.27 (0.61-2.62)	0.130074	0.755773	0.867627	1.14 (0.26-5.01)	6.52346	0.686598	0.0027628	0.884587
X-11327	Unknown		7671	26	0.238961	0.289288	0.408786	1.27 (0.72- 2.24)	0.62112	0.45009	0.167589	1.86 (0.77- 4.50)	1.43538	0.887839	0.114672	4.20 (0.74-23.94)	37.2541	0.457383	-0.0132616	0.162836
X-14304--leucylalanine	Identified	Peptide	2434	8	0.120967	0.146834	0.410034	1.13 (0.85-1.50)	0.120885	0.183653	0.510392	1.13 (0.79-1.62)	0.55824	0.446026	0.226742	1.75 (0.73-4.19)	30.148	0.0499454	-0.0195445	0.313016
isoleucine	Known	Amino acid	7801	17	0.442072	0.539851	0.412856	1.56 (0.54- 4.48)	-0.22776	0.77187	0.767936	0.80 (0.18- 3.62)	-2.20612	1.17247	0.0794421	0.11 (0.01- 1.10)	17.959	0.326303	0.032256	0.0241281
androsterone sulfate	Known	Lipid	7785	22	-0.049301	0.0604198	0.414515	0.95 (0.85-1.07)	-0.0216204	0.0579398	0.709035	0.98 (0.87-1.10)	0.00420538	0.0778177	0.957438	1.00 (0.86-1.17)	32.2001	0.0558746	-0.00803279	0.291154
X-06307	Unknown		6774	7	0.294502	0.360969	0.414578	1.34 (0.66- 2.72)	0.578272	0.454453	0.203211	1.78 (0.73- 4.34)	2.11424	1.79574	0.292036	8.28 (0.25-279.75)	2.70672	0.844653	-0.0416171	0.348329
epiandrosterone sulfate	Known	Lipid	7769	4	-0.0668935	0.082278	0.416207	0.94 (0.80-1.10)	-0.0378532	0.0980386	0.699419	0.96 (0.79-1.17)	-0.0100159	0.120232	0.935106	0.99 (0.78-1.25)	12.9139	0.375329	-0.00608702	0.520842
X-14588	Unknown		7777	20	-1.14611	1.41126	0.416722	0.32 (0.02- 5.05)	-1.19351	1.42418	0.402009	0.30 (0.02- 4.94)	-0.829179	2.9325	0.785543	0.44 (0.00-136.80)	14.5024	0.0695735	-0.00251187	0.903287
X-11374	Unknown		2609	17	-0.1109	0.136886	0.417848	0.90 (0.68-1.17)	-0.0433457	0.184103	0.813865	0.96 (0.67-1.37)	0.245919	0.332214	0.470581	1.28 (0.67-2.45)	18.3794	0.302155	-0.0182793	0.257932
bradykinin, des-arg(9)	Known	Peptide	4570	17	0.0443862	0.0550078	0.41972	1.05 (0.94-1.16)	0.0446657	0.0744918	0.548769	1.05 (0.90-1.21)	0.0820542	0.116684	0.490447	1.09 (0.86-1.36)	11.2158	0.940434	-0.00348276	0.718372
cyclo(leu-pro)	Known	Peptide	4833	13	-0.114233	0.142236	0.421905	0.89 (0.68-1.18)	-0.0342591	0.170589	0.840833	0.97 (0.69-1.35)	0.212611	0.244266	0.399865	1.24 (0.77-2.00)	18.4652	0.186405	-0.0167212	0.13255
creatinine	Known	Amino acid	7810	25	-0.370061	0.46659	0.427709	0.69 (0.28- 1.72)	0.206138	0.725567	0.776329	1.23 (0.30- 5.09)	-0.263273	1.08676	0.81073	0.77 (0.09- 6.47)	20.4559	0.670579	-0.00102531	0.914304
3-carboxy-4-methyl-5-propyl-2-furanpropanoate (CMPF)	Known	Lipid	7812	14	-0.0710027	0.0896205	0.428209	0.93 (0.78-1.11)	-0.0322679	0.118972	0.78622	0.97 (0.77-1.22)	-0.100894	0.211864	0.64247	0.90 (0.60-1.37)	10.0777	0.687572	0.00217515	0.878854
X-11540	Unknown		2688	13	0.142254	0.179852	0.428974	1.15 (0.81-1.64)	0.106569	0.238621	0.655162	1.11 (0.70-1.78)	0.888081	0.608702	0.194855	2.43 (0.74-8.01)	6.17009	0.520035	-0.0285604	0.246972
X-12261	Unknown		1050	28	-0.0509907	0.0646688	0.43041	0.95 (0.84-1.08)	-0.0599619	0.0883773	0.49747	0.94 (0.79-1.12)	-0.0698279	0.111327	0.546087	0.93 (0.75-1.16)	5.97659	0.817226	0.00256893	0.839954
alpha-ketoglutarate	Known	Energy	6130	47	-0.146301	0.186143	0.431891	0.86 (0.60-1.24)	-0.0950476	0.267061	0.721914	0.91 (0.54-1.53)	-0.102671	0.375416	0.788208	0.90 (0.43-1.88)	8.43259	0.934933	-0.00127581	0.89532
X-11550	Unknown		7776	17	0.570814	0.730638	0.434653	1.77 (0.42- 7.41)	0.482651	0.897118	0.590576	1.62 (0.28- 9.40)	-0.896267	3.10185	0.776117	0.41 (0.00-178.28)	24.3733	0.143175	0.0107266	0.632272
X-06246	Unknown		7358	20	0.205617	0.263592	0.435357	1.23 (0.73-2.06)	0.100517	0.37399	0.788108	1.11 (0.53-2.30)	0.0297068	0.675232	0.965393	1.03 (0.27-3.87)	19.6203	0.417743	0.00323056	0.779446
lactate	Known	Carbohydrate	7814	11	-0.34479	0.444304	0.437735	0.71 (0.30- 1.69)	0.0422275	0.598617	0.943762	1.04 (0.32- 3.37)	1.75234	1.35011	0.226589	5.77 (0.41-81.33)	5.98465	0.816552	-0.0320566	0.134395
N1-methyladenosine	Known	Nucleotide	7813	8	-0.759369	0.986456	0.441422	0.47 (0.07- 3.24)	-0.807685	1.2435	0.515999	0.45 (0.04- 5.10)	-5.94932	3.63416	0.152733	0.00 (0.00- 3.23)	4.06794	0.77192	0.0367499	0.188388
X-12696	Unknown		7409	10	0.0899946	0.119421	0.451094	1.09 (0.87-1.38)	-0.00412008	0.134608	0.975582	1.00 (0.76-1.30)	0.00858978	0.157038	0.956851	1.01 (0.74-1.37)	29.1082	0.216086	0.00459555	0.428232
X-13431--nonanoylcarnitine*	Identified	Lipid	6591	25	0.0870049	0.115581	0.451595	1.09 (0.87-1.37)	0.159941	0.146926	0.276338	1.17 (0.88-1.57)	0.34386	0.207837	0.12027	1.41 (0.94-2.12)	15.6672	0.404507	-0.014059	0.162872
DSGEGDFXAEGGGVR*	Known	Peptide	5371	13	-0.11193	0.149092	0.452805	0.89 (0.67-1.20)	-0.240999	0.201635	0.232001	0.79 (0.53-1.17)	-0.0767911	0.461723	0.870927	0.93 (0.37-2.29)	8.59115	0.737398	-0.00149657	0.937354
X-11795	Unknown		7763	8	-0.243426	0.325549	0.454617	0.78 (0.41-1.48)	-0.244941	0.405873	0.546182	0.78 (0.35-1.73)	-1.62935	0.849909	0.0842129	0.20 (0.04-1.04)	15.5661	0.158019	0.0350504	0.112106
oleoylcarnitine	Known	Lipid	7708	26	-0.233584	0.314432	0.457557	0.79 (0.43-1.47)	-0.264851	0.38902	0.495988	0.77 (0.36-1.64)	-1.13573	0.966388	0.270056	0.32 (0.05-2.13)	11.9268	0.289983	0.0203296	0.349252
histidine	Known	Amino acid	7804	7	0.833978	1.1238	0.458022	2.30 (0.25- 20.83)	1.4597	1.19492	0.221862	4.30 (0.41- 44.78)	-1.21243	1.70615	0.509081	0.30 (0.01- 8.43)	9.98066	0.125469	0.0262606	0.194291
X-12093	Unknown		2854	9	-0.0692337	0.0935094	0.459062	0.93 (0.78-1.12)	-0.14057	0.124373	0.25838	0.87 (0.68-1.11)	-0.125265	0.176529	0.492718	0.88 (0.62-1.25)	13.6036	0.326736	0.00464074	0.711211
glutamate	Known	Lipid	7660	14	0.228355	0.309072	0.460003	1.26 (0.69-2.30)	0.360417	0.418075	0.38864	1.43 (0.63-3.25)	0.673506	0.618063	0.297243	1.96 (0.58-6.59)	7.5496	0.871656	-0.00946652	0.421825
15-methylpalmitate (isobar with 2-methylpalmitate)	Known	Lipid	7371		0.228355	0.309072	0.460003	1.26 (0.69-2.30)	0.360417	0.418075	0.38864	1.43 (0.63-3.25)	0.673506	0.618063	0.297243	1.96 (0.58-6.59)	7.5496	0.871656	-0.00946652	0.421825
hyodeoxycholate	Known	Lipid	6025	17	0.0646801	0.0881853	0.46328	1.07 (0.90-1.27)	0.0493042	0.125618	0.694694	1.05 (0.82-1.34)	0.182126	0.151457	0.24781	1.20 (0.89-1.61)	9.20206	0.90486	-0.00897176	0.355308
3-methyl-2-oxobutyrate	Known	Amino acid	7648	18	0.291661	0.399036	0.464831	1.34 (0.61- 2.93)	0.357449	0.54732	0.513698	1.43 (0.49- 4.18)	0.744213	1.52909	0.633068	2.10 (0.11-42.15)	10.1332	0.89793	-0.00624194	0.763112
X-12847	Unknown		4036	15	-0.0789406	0.108635	0.467433	0.92 (0.75-1.14)	-0.0531134	0.144345	0.712902	0.95 (0.71-1.26)	0.0214457	0.161728	0.897781	1.02 (0.74-1.40)	6.92612	0.644811	-0.0122271	0.426419
scyllo-inositol	Known	Lipid	6500	7	0.159673	0.221733	0.471454	1.17 (0.76-1.81)	0.00864303	0.293379	0.976498	1.01 (0.57-1.79)	-0.250235	0.520006	0.641847	0.78 (0.28-2.16)	3.98294	0.948113	0.0131038	0.406141
X-12850	Unknown		6251	13	-0.0989132	0.137496	0.471899	0.91 (0.69-1.19)	-0.16698	0.203244	0.411318	0.85 (0.57-1.26)	0.00366678	0.264012	0.98913	1.00 (0.60-1.68)	13.1047	0.5183	-0.00511158	0.656519
valine	Known	Amino acid	7808	6	-0.780822	1.0867	0.472434	0.46 (0.05- 3.85)	-0.921264	0.865691	0.28724	0.40 (0.07- 2.17)	-1.4546	1.57164	0.407073	0.23 (0.01- 5.08)	11.8131	0.0374407	0.0120395	0.560415
X-12039	Unknown		5461	16	0.0650435	0.0921383	0.480229	1.07 (0.89-1.28)	0.00155117	0.128942	0.990402	1.00 (0.78-1.29)	0.121633	0.174774	0.498718	1.13 (0.80-1.59)	8.74807	0.846843	-0.00449155	0.70933
N-acetylglycine	Known	Amino acid	7135	16	0.0892391	0.127321	0.483366	1.09 (0.85-1.40)	0.0203315	0.161895	0.900061	1.02 (0.74-1.40)	-0.0839754	0.244804	0.736671	0.92 (0.57-1.49)	16.0937	0.375849	0.00803995	0.419558
threonine	Known	Amino acid	6020	20	-0.233874	0.334519	0.484468	0.79 (0.41- 1.52)	-0.386725	0.480721	0.421126	0.68 (0.26- 1.74)	0.227482	1.27983	0.860909	1.26 (0.10-15.42)	15.1047	0.715923	-0.00668376	0.713164
dehydroisoandrosterone sulfate (DHEA-S)	Known	Lipid	7793	14	-0.10426	0.149594	0.48583	0.90 (0.67-1.21)	-0.0204798	0.19179	0.914962	0.98 (0.67-1.43)	0.44017	0.368748	0.247292	1.55 (0.75-3.20)	23.7222	0.254739	-0.0190077	0.125241
hydroxyisovaleroyl carnitine	Known	Amino acid	5588	33	-0.182631	0.265771	0.491972	0.83 (0.49-1.40)	-0.248767	0.331431	0.452904	0.78 (0.41-1.49)	-0.440646	0.500257	0.412295	0.64 (0.24-1.72)	7.83118	0.347716	0.010363	0.557656
hexadecanedioate	Known	Lipid	6887	23	-0.0749516	0.109956	0.495461	0.93 (0.75-1.15)	-0.100539	0.134691	0.455402	0.90 (0.69-1.18)	-0.0713057	0.170929	0.680425	0.93 (0.67-1.30)	29.8628	0.189339	-0.000209823	0.97767
X-03056--N-[3-(2-Oxopyrrolidin-1-yl)propyl]acetamide	Identified	Amino acid	7812	47	-0.122722	0.180165	0.495767	0.88 (0.62-1.26)	-0.200487	0.273615	0.463721	0.82 (0.48-1.40)	-0.426838	0.33533	0.214322	0.65 (0.34-1.26)	27.9333	0.414418	0.00792391	0.292659
palmitoylcarnitine	Known	Lipid	7701	9	0.204427	0.301033	0.497084	1.23 (0.68-2.21)	0.152625	0.402354	0.704443	1.16 (0.53-2.56)	-0.2759	0.699726	0.705098	0.76 (0.19-2.99)	2.8307	0.944528	0.0127834	0.471835
X-02269	Unknown		7701	17	0.0996588	0.148733	0.502826	1.10 (0.83-1.48)	0.135117	0.201283	0.502044	1.14 (0.77-1.70)	0.0349967	0.537947	0.949948	1.04 (0.36-2.97)	6.21533	0.623126	0.00296601	0.903979
X-13215	Unknown		6305	10	0.161916	0.243564	0.506192	1.18 (0.73-1.90)	0.00663702	0.385511	0.986264	1.01 (0.47-2.14)	0.278641	0.525076	0.598317	1.32 (0.47-3.70)	52.615	0.203037	-0.00162508	0.802472
X-12729	Unknown		1753	12	0.0406007	0.0617827	0.511083	1.04 (0.92-1.18)	0.0143717	0.0879946	0.870263	1.01 (0.85-1.21)	-0.0931786	0.11435	0.42712	0.91 (0.73-1.14)	10.3924	0.886353	0.016929	0.183475
gamma-glutamylglutamate	Known	Peptide	931	10	0.0906005	0.138086	0.511749	1.09 (0.84-1.44)	0.204349	0.180451	0.257451	1.23 (0.86-1.75)	0.311531	0.340398	0.386843	1.37 (0.70-2.66)	6.45341	0.693821	-0.0125328	0.497824
metoprolol acid metabolite*	Known	Xenobiotics	286	18	-0.00770643	0.0117507	0.511936	0.99 (0.97-1.02)	-0.0159768	0.0177725	0.368673	0.98 (0.95-1.02)	-0.02783	0.0207062	0.188388	0.97 (0.93-1.01)	23.5938	0.886178	0.0117352	0.246566
X-12786	Unknown		6566	12	-0.126635	0.193967	0.513839	0.88 (0.60-1.29)	-0.0785587	0.252297	0.755517	0.92 (0.56-1.52)	-0.100455	0.367891	0.790971	0.90 (0.44-1.86)	10.5856	0.390701	-0.00100916	0.933671
5alpha-androstan-3beta,17beta-diol disulfate	Known	Lipid	7345	23	0.04943	0.0758145	0.51441	1.05 (0.91-1.22)	-0.026682	0.100663	0.790961	0.97 (0.80-1.19)	-0.0553332	0.120433	0.652497	0.95 (0.75-1.20)	8.53228	0.93142	0.00918369	0.280506
1-eicosadienoylglycerophosphocholine*	Known	Lipid	6892	30	0.137527	0.211186	0.51491	1.15 (0.76-1.74)	0.135886	0.302173	0.652929	1.15 (0.63-2.07)	-0.074358	0.432779	0.866703	0.93 (0.40-2.17)	11.214	0.51067	0.00655111	0.586106
taurolithocholate 3-sulfate	Known	Lipid	6904	9	0.0826263	0.127527	0.517041	1.09 (0.85-1.39)	0.0678661	0.161754	0.674805	1.07 (0.78-1.47)	0.104842	0.276166	0.713021	1.11 (0.65-1.91)	4.42651	0.926062	-0.00116183	0.929725
X-11537	Unknown		2719	17	-0.0817008	0.126299	0.517708	0.92 (0.72-1.18)	-0.132574	0.159695	0.406443	0.88 (0.64-1.20)	-0.219934	0.253803	0.425807	0.80 (0.49-1.32)	3.10633	0.795388	0.00905859	0.557619
7-methylxanthine	Known	Xenobiotics	5901	17	-0.123074	0.192015	0.521548	0.88 (0.61-1.29)	0.11702	0.22815	0.608016	1.12 (0.72-1.76)	-0.392993	0.736001	0.607885	0.68 (0.16-2.86)	13.3648	0.146781	0.0104491	0.712867
X-14057	Unknown		4716	14	-0.104703	0.164067	0.52336	0.90 (0.65-1.24)	-0.107482	0.224529	0.632151	0.90 (0.58-1.39)	-0.264312	0.40687	0.525759	0.77 (0.35-1.70)	10.6482	0.830665	0.00565067	0.674245
urate	Known	Nucleotide	7819	22	-0.277672	0.437507	0.525645	0.76 (0.32-1.79)	-0.598489	0.545748	0.272799	0.55 (0.19-1.60)	-0.149301	0.929122	0.873949	0.86 (0.14-5.32)	28.0449	0.138882	-0.0018761	0.876266
X-14745	Unknown		5602	10	-0.193364	0.305523	0.526802	0.82 (0.45- 1.50)	-0.0163281	0.377886	0.965535	0.98 (0.47- 2.06)	2.32413	1.72079	0.206588	10.22 (0.35-297.94)	13.1384	0.284377	-0.0562302	0.168571
X-11247	Unknown		7403	17	-0.0687894	0.108867	0.527475	0.93 (0.75-1.16)	-0.171559	0.131136	0.190788	0.84 (0.65-1.09)	-0.0906478	0.275895	0.746281	0.91 (0.53-1.57)	26.9591	0.105609	0.0012649	0.931895
1-palmitoylglycerophosphoethanolamine	Known	Lipid	7763	10	0.12663	0.201135	0.52897	1.13 (0.77-1.68)	0.368412	0.290416	0.204595	1.45 (0.82-2.55)	0.466375	0.356567	0.202334	1.59 (0.79-3.21)	32.1455	0.226738	-0.0079461	0.260307
X-14625	Unknown		7511	18	-0.239049	0.379796	0.529077	0.79 (0.37-1.66)	-0.27582	0.538198	0.608309	0.76 (0.26-2.18)	-1.12166	0.91778	0.237415	0.33 (0.05-1.97)	18.6715	0.478083	0.0109426	0.304768
beta-hydroxyisovalerate	Known	Amino acid	7283	23	0.182965	0.2911	0.529657	1.20 (0.68-2.12)	0.00737336	0.365026	0.983884	1.01 (0.49-2.06)	-0.117472	0.747892	0.87669	0.89 (0.21-3.85)	33.1844	0.0593265	0.00551237	0.666147
X-11538	Unknown		7804	8	-0.0839842	0.134145	0.531269	0.92 (0.71-1.20)	-0.0712454	0.144294	0.621482	0.93 (0.70-1.24)	0.0216172	0.245698	0.931054	1.02 (0.63-1.65)	21.833	0.148666	-0.00590721	0.611802
X-14450--phenylalanylleucine	Identified	Peptide	2555	12	0.129503	0.207509	0.532571	1.14 (0.76-1.71)	0.203623	0.255143	0.424829	1.23 (0.74-2.02)	-0.413991	1.11888	0.735956	0.66 (0.07-5.92)	2.71802	0.606064	0.0219917	0.655008
10-undecenoate (11:1n1)	Known	Lipid	7806	11	0.0754706	0.121284	0.533769	1.08 (0.85-1.37)	0.0756376	0.173767	0.663357	1.08 (0.77-1.52)	0.0300741	0.169612	0.860693	1.03 (0.74-1.44)	13.8587	0.974815	0.00208682	0.70505
myristoleate (14:1n5)	Known	Lipid	7804	21	0.12327	0.199523	0.536692	1.13 (0.77-1.67)	0.177753	0.254452	0.484819	1.19 (0.73-1.97)	0.0720833	0.396049	0.858385	1.07 (0.49-2.34)	17.6309	0.224114	0.00185422	0.881858
1-arachidonoylglycerophosphoethanolamine*	Known	Lipid	7798	9	-0.133964	0.217899	0.538689	0.87 (0.57-1.34)	-0.317475	0.315585	0.314421	0.73 (0.39-1.35)	-0.786223	0.571539	0.181642	0.46 (0.15-1.40)	20.6618	0.711309	0.0121225	0.228979
glycerol 2-phosphate	Known	Xenobiotics	5912	32	-0.105766	0.173024	0.541015	0.90 (0.64-1.26)	-0.0747729	0.275927	0.7864	0.93 (0.54-1.59)	0.17832	0.303379	0.561079	1.20 (0.66-2.17)	22.3342	0.872236	-0.00669208	0.263314
proline	Known	Amino acid	7816	34	0.1758	0.290231	0.544698	1.19 (0.67-2.11)	0.29461	0.415834	0.478647	1.34 (0.59-3.03)	0.672746	0.585061	0.258717	1.96 (0.62-6.17)	42.0614	0.134038	-0.00723956	0.335191
taurocholate	Known	Lipid	4032	16	-0.0466858	0.0772408	0.545565	0.95 (0.82-1.11)	-0.0475269	0.10939	0.663946	0.95 (0.77-1.18)	0.0494122	0.131433	0.712589	1.05 (0.81-1.36)	12.8168	0.616442	-0.00823534	0.381453
ADSGEGDFXAEGGGVR*	Known	Peptide	5588	13	0.0900248	0.149436	0.546886	1.09 (0.82-1.47)	0.253794	0.183843	0.167435	1.29 (0.90-1.85)	0.219126	0.323907	0.517796	1.24 (0.66-2.35)	9.54684	0.3884	-0.00709478	0.661047
2-palmitoylglycerophosphocholine*	Known	Lipid	7695	17	0.14091	0.236634	0.551525	1.15 (0.72-1.83)	0.0936275	0.375754	0.803227	1.10 (0.53-2.29)	0.0756208	0.423104	0.859786	1.08 (0.47-2.47)	17.285	0.795036	0.00133383	0.854037
lathosterol	Known	Lipid	5457	33	0.0905985	0.153145	0.554127	1.09 (0.81-1.48)	0.144965	0.204264	0.477894	1.16 (0.77-1.73)	0.553987	0.365341	0.151681	1.74 (0.85-3.56)	16.2216	0.367477	-0.019619	0.186699
2-hydroxypalmitate	Known	Lipid	7797	25	0.144512	0.246284	0.557358	1.16 (0.71-1.87)	0.0961327	0.400176	0.810155	1.10 (0.50-2.41)	0.306493	0.488969	0.533879	1.36 (0.52-3.54)	52.9115	0.256548	-0.0021804	0.702253
3-hydroxybutyrate (BHBA)	Known	Lipid	7820	10	0.0527764	0.090753	0.560877	1.05 (0.88-1.26)	0.0150107	0.120015	0.900466	1.02 (0.80-1.28)	0.039917	0.125673	0.7589	1.04 (0.81-1.33)	5.05322	0.829644	0.00166569	0.886065
tyrosine	Known	Amino acid	7807	34	0.243742	0.419458	0.561181	1.28 (0.56- 2.90)	0.404108	0.532927	0.448283	1.50 (0.53- 4.26)	1.81463	1.61592	0.269803	6.14 (0.26-145.74)	48.378	0.0410189	-0.015837	0.321665
indolelactate	Known	Amino acid	7378	18	0.139334	0.23985	0.561293	1.15 (0.72-1.84)	0.0674983	0.352967	0.848344	1.07 (0.54-2.14)	0.342336	0.453045	0.46085	1.41 (0.58-3.42)	14.1134	0.659062	-0.00487408	0.604628
ursodeoxycholate	Known	Lipid	5477	11	-0.0763168	0.132754	0.565377	0.93 (0.71-1.20)	-0.093942	0.134871	0.486095	0.91 (0.70-1.19)	0.0433236	0.236027	0.858433	1.04 (0.66-1.66)	18.8078	0.0427724	-0.00955117	0.549042
bilirubin (E,E)*	Known	Cofactors and vitamins	7748	13	0.0633752	0.110261	0.565444	1.07 (0.86-1.32)	0.139777	0.122583	0.254176	1.15 (0.90-1.46)	0.203006	0.201287	0.342723	1.23 (0.83-1.82)	9.99443	0.350936	-0.00935377	0.427736
allantoin	Known	Nucleotide	5705	19	-0.104763	0.182664	0.566286	0.90 (0.63-1.29)	0.0384156	0.243539	0.874662	1.04 (0.64-1.67)	-0.42136	0.413594	0.32259	0.66 (0.29-1.48)	21.6228	0.249161	0.00951999	0.404564
acetylphosphate	Known	Energy	7789	17	-0.310539	0.542501	0.567037	0.73 (0.25- 2.12)	-0.609049	0.749666	0.416546	0.54 (0.13- 2.36)	-0.592533	1.78093	0.743958	0.55 (0.02-18.14)	12.9473	0.676607	0.00271201	0.870187
phenylacetylglutamine	Known	Amino acid	7812	19	0.0730814	0.129983	0.573953	1.08 (0.83-1.39)	0.0315772	0.181202	0.861657	1.03 (0.72-1.47)	0.0037743	0.221062	0.986603	1.00 (0.65-1.55)	13.4085	0.642689	0.00323235	0.703754
X-08402	Unknown		7726	22	-0.133355	0.238902	0.576709	0.88 (0.55-1.40)	0.100452	0.305578	0.742361	1.11 (0.61-2.01)	0.304523	0.394793	0.449518	1.36 (0.63-2.94)	26.0044	0.20628	-0.0108846	0.183736
mannose	Known	Carbohydrate	7793	21	0.12795	0.229636	0.577402	1.14 (0.72-1.78)	0.19089	0.329508	0.562374	1.21 (0.63-2.31)	-0.270634	0.493433	0.589756	0.76 (0.29-2.01)	17.2937	0.633828	0.0100621	0.372873
paraxanthine	Known	Xenobiotics	7504	13	0.0697009	0.125415	0.578374	1.07 (0.84-1.37)	0.0158416	0.173809	0.927378	1.02 (0.72-1.43)	0.0623094	0.397657	0.878327	1.06 (0.49-2.32)	13.4007	0.340598	0.000424268	0.984646
citrate	Known	Energy	7813	46	0.159392	0.286888	0.578491	1.17 (0.67- 2.06)	-0.165583	0.418641	0.692454	0.85 (0.37- 1.93)	0.903053	0.799634	0.264877	2.47 (0.51-11.83)	49.973	0.282384	-0.00840018	0.324531
X-11470	Unknown		7271	13	-0.12421	0.223564	0.578491	0.88 (0.57-1.37)	-0.122373	0.296548	0.679857	0.88 (0.49-1.58)	-0.319258	0.528086	0.555879	0.73 (0.26-2.05)	5.29746	0.981227	0.00555462	0.690139
valerate	Known	Lipid	4102	10	0.217535	0.392087	0.579023	1.24 (0.58- 2.68)	0.0471731	0.493811	0.923895	1.05 (0.40- 2.76)	-0.281877	1.43682	0.84936	0.75 (0.05-12.61)	11.066	0.271215	0.0104464	0.726112
hexanoylcarnitine	Known	Lipid	7786	26	-0.0927834	0.167923	0.580582	0.91 (0.66-1.27)	0.215308	0.227292	0.343497	1.24 (0.79-1.94)	0.463952	0.335441	0.184528	1.59 (0.82-3.07)	16.9338	0.527663	-0.017494	0.0721694
X-14662	Unknown		4212	12	-0.0421941	0.0764449	0.58098	0.96 (0.83-1.11)	-0.164985	0.11743	0.160029	0.85 (0.67-1.07)	-0.0970209	0.127087	0.455677	0.91 (0.71-1.16)	16.533	0.555404	0.00437619	0.596177
X-11849	Unknown		5350	7	-0.0462937	0.0846027	0.584248	0.95 (0.81-1.13)	0.0532994	0.0971445	0.583238	1.05 (0.87-1.28)	0.158385	0.197736	0.440094	1.17 (0.80-1.73)	17.364	0.136411	-0.0171678	0.277677
X-14056	Unknown		7259	17	0.160821	0.294161	0.584576	1.17 (0.66-2.09)	0.0605574	0.329474	0.85417	1.06 (0.56-2.03)	-0.0891201	0.533236	0.871993	0.91 (0.32-2.60)	11.6881	0.165672	0.0094331	0.584204
X-12407	Unknown		2814	9	0.0569968	0.104449	0.58528	1.06 (0.86-1.30)	0.0324427	0.135726	0.811081	1.03 (0.79-1.35)	-0.149448	0.279911	0.609931	0.86 (0.50-1.49)	5.50264	0.702747	0.0133312	0.452746
acetylcarnitine	Known	Lipid	7805	21	-0.137094	0.254593	0.590245	0.87 (0.53-1.44)	-0.553229	0.357163	0.121393	0.58 (0.29-1.16)	0.11791	0.679318	0.864039	1.13 (0.30-4.26)	20.8332	0.407011	-0.00510407	0.689032
gamma-glutamylglutamine	Known	Peptide	7662	20	0.148395	0.275953	0.590748	1.16 (0.68-1.99)	0.051124	0.407514	0.900165	1.05 (0.47-2.34)	0.178129	0.478994	0.714323	1.19 (0.47-3.06)	13.819	0.794136	-0.00063458	0.940299
X-11847	Unknown		6059	13	-0.0447851	0.0833881	0.591221	0.96 (0.81-1.13)	-0.0214342	0.116848	0.854456	0.98 (0.78-1.23)	-0.326848	0.217529	0.161109	0.72 (0.47-1.10)	10.7602	0.549577	0.0223102	0.187942
X-13619	Unknown		7791	25	0.198221	0.370441	0.592584	1.22 (0.59- 2.52)	0.368266	0.516027	0.47544	1.45 (0.53- 3.97)	1.26672	1.1488	0.278947	3.55 (0.37-33.73)	30.3507	0.499244	-0.0107564	0.333668
caprylate (8:0)	Known	Lipid	7802	27	0.112106	0.210494	0.59432	1.12 (0.74-1.69)	-0.178904	0.387049	0.643919	0.84 (0.39-1.79)	0.112861	0.38377	0.770077	1.12 (0.53-2.38)	36.5929	0.809702	-1.16693e-05	0.998135
X-12441--12-hydroxyeicosatetraenoate (12-HETE)	Identified	Lipid	2761	13	-0.0398439	0.0752158	0.596301	0.96 (0.83-1.11)	-0.153583	0.105112	0.143979	0.86 (0.70-1.05)	-0.421519	0.224679	0.0851692	0.66 (0.42-1.02)	12.7614	0.466409	0.0282303	0.0965745
X-04357	Unknown		7502	10	-0.11753	0.221901	0.596355	0.89 (0.58-1.37)	-0.154721	0.292793	0.597199	0.86 (0.48-1.52)	0.46603	0.46664	0.347189	1.59 (0.64-3.98)	7.7542	0.559095	-0.0270269	0.192939
X-04500	Unknown		3647	11	0.0370481	0.0701663	0.597496	1.04 (0.90-1.19)	0.0504419	0.0886347	0.569289	1.05 (0.88-1.25)	0.206696	0.124461	0.131136	1.23 (0.96-1.57)	11.2486	0.338481	-0.0201245	0.142025
docosapentaenoate (n3 DPA; 22:5n3)	Known	Lipid	7821	40	-0.114228	0.217377	0.599247	0.89 (0.58-1.37)	-0.214626	0.294964	0.466837	0.81 (0.45-1.44)	-0.183109	0.510299	0.727998	0.83 (0.31-2.26)	8.63752	0.566814	0.00254486	0.884689
X-12734	Unknown		5616	13	-0.0350515	0.0668711	0.600163	0.97 (0.85-1.10)	0.0523062	0.0938351	0.577236	1.05 (0.88-1.27)	-0.081353	0.116619	0.501328	0.92 (0.73-1.16)	10.7719	0.462568	0.00600914	0.634098
estrone 3-sulfate	Known	Lipid	957	12	0.0279742	0.0549154	0.610468	1.03 (0.92-1.15)	0.0389511	0.065826	0.554033	1.04 (0.91-1.18)	0.0849455	0.0833184	0.331984	1.09 (0.92-1.28)	14.9255	0.185933	-0.0108196	0.381959
uridine	Known	Nucleotide	7800	21	-0.239921	0.471195	0.610629	0.79 (0.31- 1.98)	-0.379512	0.625317	0.54391	0.68 (0.20- 2.33)	-0.441036	1.42821	0.760831	0.64 (0.04-10.57)	8.64831	0.986634	0.0023336	0.882993
X-11423--O-sulfo-L-tyrosine	Identified	Amino acid	7765	12	0.136674	0.270908	0.613907	1.15 (0.67-1.95)	-0.285059	0.399895	0.475948	0.75 (0.34-1.65)	0.281051	0.869517	0.747927	1.32 (0.24-7.28)	44.3988	0.659921	-0.00147954	0.862019
N-acetylalanine	Known	Amino acid	7720	23	0.286947	0.569602	0.614425	1.33 (0.44-4.070000e+00)	0.957905	0.728749	0.188694	2.61 (0.62-1.087000e+01)	5.27921	10.0206	0.60383	196.21 (0.00-6.644396e+10)	10.5803	0.980236	-0.0406247	0.622962
X-06350	Unknown		5161	14	0.13858	0.275911	0.615481	1.15 (0.67-1.97)	0.281436	0.377828	0.456346	1.33 (0.63-2.78)	0.127335	0.548938	0.820473	1.14 (0.39-3.33)	7.91176	0.849301	0.000250881	0.981484
X-12740	Unknown		3731	43	0.0548051	0.11019	0.618927	1.06 (0.85-1.31)	0.135908	0.110396	0.218289	1.15 (0.92-1.42)	0.166027	0.223612	0.473356	1.18 (0.76-1.83)	21.8895	0.038777	-0.00939143	0.575507
myo-inositol	linoleat	Lipid	7803	40	0.11951	0.242372	0.621952	1.13 (0.70-1.81)	0.243927	0.339537	0.472504	1.28 (0.66-2.48)	0.473945	0.493049	0.342502	1.61 (0.61-4.22)	30.9627	0.817107	-0.00503016	0.414247
heme*	Known	Cofactors and vitamins	6380	12	0.0925875	0.188855	0.623952	1.10 (0.76-1.59)	0.0518284	0.27034	0.847965	1.05 (0.62-1.79)	-0.127492	0.358962	0.72984	0.88 (0.44-1.78)	4.20065	0.963676	0.00868285	0.487455
2-hydroxyisobutyrate	Known	Amino acid	6539	19	0.142202	0.292238	0.626544	1.15 (0.65-2.04)	0.0693801	0.405842	0.864261	1.07 (0.48-2.37)	0.612015	0.827005	0.469375	1.84 (0.36-9.33)	13.5609	0.757231	-0.0079796	0.551699
X-12544	Unknown		5893	21	-0.0636822	0.131307	0.627686	0.94 (0.73-1.21)	0.151137	0.176296	0.391284	1.16 (0.82-1.64)	0.180813	0.244183	0.469735	1.20 (0.74-1.93)	21.0818	0.222651	-0.0114917	0.254428
X-13477	Unknown		5952	24	0.273645	0.567628	0.629746	1.31 (0.43- 4.00)	0.525592	0.698782	0.451958	1.69 (0.43- 6.65)	-0.18767	1.59738	0.911048	0.83 (0.04-18.98)	8.14307	0.227808	0.00887639	0.766924
salicyluric glucuronide*	Known	Xenobiotics	832	55	0.018622	0.0386769	0.630178	1.02 (0.94-1.10)	0.0166573	0.049299	0.735451	1.02 (0.92-1.12)	-0.050132	0.0666635	0.469373	0.95 (0.83-1.08)	12.2023	0.348629	0.0197037	0.239458
X-11799	Unknown		5038	10	-0.0525003	0.109258	0.630859	0.95 (0.77-1.18)	-0.055528	0.135247	0.68139	0.95 (0.73-1.23)	-0.00977931	0.252523	0.970365	0.99 (0.60-1.62)	7.71798	0.358118	-0.00331908	0.854678
X-11858	Unknown		3427	13	0.0284249	0.0591853	0.631036	1.03 (0.92-1.16)	0.00112166	0.0796522	0.988765	1.00 (0.86-1.17)	-0.0566281	0.125286	0.658198	0.94 (0.74-1.21)	17.4093	0.29499	0.011131	0.452204
X-14205--alpha-glutamyltyrosine	Identified	Peptide	1789	14	0.0732638	0.153784	0.633784	1.08 (0.80-1.45)	0.164281	0.199262	0.409685	1.18 (0.80-1.74)	0.303388	0.47942	0.536378	1.35 (0.53-3.47)	20.1813	0.212166	-0.0098095	0.618701
X-12816	Unknown		4524	12	-0.0707375	0.148651	0.634173	0.93 (0.70-1.25)	-0.0046982	0.160313	0.97662	1.00 (0.73-1.36)	0.0798562	0.237876	0.750722	1.08 (0.68-1.73)	9.9609	0.126308	-0.0148302	0.446489
X-11850	Unknown		4868	9	0.0394319	0.0846171	0.641212	1.04 (0.88-1.23)	-0.0441991	0.111468	0.691722	0.96 (0.77-1.19)	-0.0477292	0.144625	0.754762	0.95 (0.72-1.27)	2.76699	0.837472	0.00999387	0.490816
ergothioneine	Known	Xenobiotics	4453	48	0.140873	0.303337	0.642353	1.15 (0.64- 2.09)	-0.112221	0.281531	0.690181	0.89 (0.51- 1.55)	1.11666	1.20537	0.524308	3.05 (0.29-32.43)	3.90203	0.14213	-0.152633	0.554721
catechol sulfate	Known	Xenobiotics	7807	17	-0.110546	0.239023	0.643729	0.90 (0.56-1.43)	0.0861154	0.241857	0.721796	1.09 (0.68-1.75)	0.381564	0.374099	0.331791	1.46 (0.70-3.05)	18.7803	0.0651538	-0.0182226	0.1327
aspartate	Known	Amino acid	7721	4	-0.182135	0.394728	0.644498	0.83 (0.38-1.81)	0.0396321	0.516841	0.938877	1.04 (0.38-2.87)	-0.237595	1.23092	0.864766	0.79 (0.07-8.80)	2.43881	0.486452	0.00165025	0.965956
X-08988	Unknown		7776	35	-0.0792681	0.172139	0.645166	0.92 (0.66-1.29)	-0.100131	0.265789	0.706373	0.90 (0.54-1.52)	0.00454554	0.249851	0.985594	1.00 (0.62-1.64)	31.3713	0.59712	-0.00224824	0.646525
citrulline	Known	Amino acid	7773	46	0.134085	0.291437	0.645456	1.14 (0.65- 2.02)	0.275855	0.407713	0.498665	1.32 (0.59- 2.93)	1.27007	0.774749	0.108276	3.56 (0.78-16.26)	48.8676	0.32046	-0.0123132	0.121653
3-(4-hydroxyphenyl)lactate	Known	Amino acid	7795	23	0.1365	0.297214	0.646044	1.15 (0.64-2.05)	0.0461267	0.41346	0.91117	1.05 (0.47-2.35)	-0.396644	0.713416	0.584102	0.67 (0.17-2.72)	27.1012	0.207407	0.0107092	0.419572
X-12212	Unknown		4566	10	-0.0675345	0.14934	0.65111	0.93 (0.70-1.25)	-0.000122169	0.202776	0.999519	1.00 (0.67-1.49)	-0.00874862	0.288813	0.976496	0.99 (0.56-1.75)	2.71655	0.987331	-0.0030121	0.81736
X-12726	Unknown		5495	43	-0.0414819	0.0918672	0.651599	0.96 (0.80-1.15)	-0.00493978	0.12629	0.968799	1.00 (0.78-1.27)	-0.0809895	0.113341	0.484043	0.92 (0.74-1.15)	19.6439	0.416285	0.00389579	0.54599
X-12188	Unknown		832	29	0.01773	0.039439	0.653032	1.02 (0.94-1.10)	0.0269186	0.0560075	0.630784	1.03 (0.92-1.15)	-0.0241976	0.063329	0.707126	0.98 (0.86-1.11)	12.7869	0.804076	0.00869155	0.409205
X-12851	Unknown		4808	20	-0.0241747	0.0543243	0.656314	0.98 (0.88-1.09)	-0.0354703	0.0384665	0.356472	0.97 (0.90-1.04)	-0.0700435	0.0681437	0.351138	0.93 (0.82-1.07)	15.1157	0.0193758	0.0153908	0.326495
3-methoxytyrosine	Known	Amino acid	5997	15	-0.190098	0.427996	0.656928	0.83 (0.36-1.91)	-0.588961	0.436058	0.176808	0.55 (0.24-1.30)	-3.21518	1.00094	0.00680661	0.04 (0.01-0.29)	31.2218	0.00516032	0.0585662	0.00691936
glycerophosphorylcholine (GPC)	Known	Lipid	7156	19	0.067268	0.151616	0.657279	1.07 (0.79-1.44)	0.170975	0.201267	0.395609	1.19 (0.80-1.76)	0.317012	0.208764	0.147262	1.37 (0.91-2.07)	18.6667	0.41261	-0.0102064	0.106101
gamma-glutamylvaline	Known	Peptide	7753	17	0.161329	0.365352	0.658799	1.18 (0.57- 2.40)	0.45814	0.494229	0.353937	1.58 (0.60- 4.17)	0.795462	1.46874	0.597258	2.22 (0.12-39.42)	9.86414	0.772047	-0.00927542	0.663101
myristate (14:0)	Known	Lipid	7811	23	0.113718	0.258973	0.66058	1.12 (0.67-1.86)	0.288157	0.369754	0.43579	1.33 (0.65-2.75)	0.44429	0.481817	0.366943	1.56 (0.61-4.01)	24.8525	0.304179	-0.00749544	0.423565
X-12465	Unknown		5883	11	-0.0790175	0.182674	0.665334	0.92 (0.65-1.32)	-0.11774	0.243128	0.628192	0.89 (0.55-1.43)	-0.225987	0.310071	0.482829	0.80 (0.43-1.46)	5.99411	0.873757	0.0061871	0.570482
cysteine-glutathione disulfide	Known	Amino acid	1997	11	0.0786231	0.182966	0.667404	1.08 (0.76-1.55)	-0.070294	0.22342	0.753044	0.93 (0.60-1.44)	-0.653992	0.860863	0.472243	0.52 (0.10-2.81)	9.91886	0.270767	0.02771	0.412341
X-05426	Unknown		6357	10	0.0737145	0.171995	0.668226	1.08 (0.77-1.51)	0.0547977	0.236046	0.816423	1.06 (0.67-1.68)	-0.185153	0.519148	0.730579	0.83 (0.30-2.30)	4.69413	0.860115	0.0089252	0.611505
gamma-tocopherol	Known	Cofactors and vitamins	6226	37	-0.0666897	0.155868	0.668753	0.94 (0.69-1.27)	-0.065932	0.204877	0.747595	0.94 (0.63-1.40)	-0.473936	0.312439	0.157495	0.62 (0.34-1.15)	15.5675	0.211857	0.018766	0.166444
X-11381	Unknown		7753	28	-0.147131	0.345098	0.669856	0.86 (0.44-1.70)	-0.583599	0.479918	0.22397	0.56 (0.22-1.43)	-0.296187	0.949215	0.759311	0.74 (0.12-4.78)	15.6013	0.481113	0.00256328	0.868011
X-13549	Unknown		7330	8	0.195681	0.461556	0.671596	1.22 (0.49- 3.01)	0.0652562	0.637434	0.91846	1.07 (0.31- 3.72)	1.02997	1.29755	0.437662	2.80 (0.22-35.63)	16.6404	0.614213	-0.00901922	0.500242
X-11440	Unknown		7686	14	0.051838	0.122951	0.673307	1.05 (0.83-1.34)	0.17164	0.13008	0.187005	1.19 (0.92-1.53)	0.206338	0.181894	0.273343	1.23 (0.86-1.76)	24.2873	0.111836	-0.00988103	0.269437
X-14374	Unknown		7627	5	0.178418	0.425869	0.675253	1.20 (0.52- 2.75)	-0.0394122	0.445909	0.92957	0.96 (0.40- 2.30)	-1.10491	1.87963	0.57808	0.33 (0.01-13.19)	12.5436	0.0840394	0.0289703	0.508707
cholesterol	Known	Lipid	7813	47	0.131864	0.315013	0.675509	1.14 (0.62-2.12)	0.284574	0.432936	0.51098	1.33 (0.57-3.11)	-0.110072	0.8572	0.898398	0.90 (0.17-4.81)	49.427	0.337994	0.00264933	0.762565
1-arachidonoylglycerophosphocholine*	Known	Lipid	7507	14	-0.0858463	0.205562	0.676226	0.92 (0.61-1.37)	0.00275918	0.288305	0.992364	1.00 (0.57-1.76)	-0.191089	0.401319	0.639395	0.83 (0.38-1.81)	20.9209	0.401801	0.0024682	0.761474
4-androsten-3beta,17beta-diol disulfate 2*	Known	Lipid	7776	13	0.0726984	0.17502	0.67787	1.08 (0.76-1.52)	0.0760721	0.233969	0.745077	1.08 (0.68-1.71)	-0.267976	0.613233	0.667619	0.76 (0.23-2.54)	9.65327	0.942638	0.00898705	0.569755
1-stearoylglycerophosphoethanolamine	Known	Lipid	7369	15	0.089539	0.217032	0.679928	1.09 (0.71-1.67)	0.16781	0.295491	0.5701	1.18 (0.66-2.11)	0.314934	0.574698	0.59374	1.37 (0.44-4.23)	13.8778	0.382504	-0.00590206	0.677686
X-12092	Unknown		7500	13	-0.023532	0.0572815	0.681209	0.98 (0.87-1.09)	-0.0196933	0.0639492	0.758119	0.98 (0.86-1.11)	-0.0287191	0.0732803	0.697808	0.97 (0.84-1.12)	21.3108	0.924634	0.000508205	0.910372
phenyllactate (PLA)	Known	Amino acid	6064	19	-0.107158	0.261753	0.682257	0.90 (0.54-1.50)	-0.460541	0.388173	0.235452	0.63 (0.29-1.35)	-0.103241	0.695523	0.883745	0.90 (0.23-3.53)	14.344	0.706406	-7.64154e-05	0.995221
glutamine	Known	Amino acid	7821	8	-0.253829	0.637543	0.69053	0.78 (0.22-2.71)	-0.263401	0.776469	0.734437	0.77 (0.17-3.52)	-0.226235	1.06873	0.83936	0.80 (0.10-6.48)	1.26167	0.989437	-0.000371808	0.97538
X-12627	Unknown		7419	24	-0.102059	0.256841	0.6911	0.90 (0.55-1.49)	-0.291592	0.309142	0.345564	0.75 (0.41-1.37)	-0.59327	0.858138	0.50891	0.55 (0.10-2.97)	12.2761	0.19819	0.0147584	0.56373
X-03094	Unknown		7804	33	0.126675	0.320553	0.692712	1.14 (0.61-2.13)	0.531915	0.404767	0.188804	1.70 (0.77-3.76)	0.171227	0.747706	0.820371	1.19 (0.27-5.14)	47.1268	0.0413079	-0.000624402	0.94765
X-12830	Unknown		3415	18	0.068777	0.174101	0.692813	1.07 (0.76-1.51)	-0.031429	0.196568	0.872969	0.97 (0.66-1.42)	-0.42497	0.330299	0.227213	0.65 (0.34-1.25)	19.31	0.0557502	0.0252144	0.117925
octanoylcarnitine	Known	Lipid	7790	15	0.0679794	0.173109	0.694543	1.07 (0.76-1.50)	0.241105	0.218253	0.269287	1.27 (0.83-1.95)	0.390711	0.307001	0.222508	1.48 (0.81-2.70)	17.9477	0.32697	-0.011139	0.226074
3-methylxanthine	Known	Xenobiotics	5396	36	-0.0592695	0.151487	0.695612	0.94 (0.70-1.27)	-0.0145388	0.209869	0.94477	0.99 (0.65-1.49)	0.393879	0.41788	0.364493	1.48 (0.65-3.36)	5.29201	0.96819	-0.018048	0.267223
10-heptadecenoate (17:1n7)	Known	Lipid	7795	7	-0.161515	0.415253	0.697308	0.85 (0.38- 1.92)	-0.349541	0.534605	0.513222	0.71 (0.25- 2.01)	3.49795	2.57406	0.267313	33.05 (0.21-5131.29)	3.31106	0.507182	-0.0736446	0.245351
2-stearoylglycerophosphocholine*	Known	Lipid	7730	20	-0.0941516	0.24471	0.700425	0.91 (0.56-1.47)	-0.0183299	0.326012	0.955163	0.98 (0.52-1.86)	-1.96866	1.13679	0.111225	0.14 (0.02-1.30)	13.5529	0.330166	0.0442244	0.120341
X-10506	Unknown		7710	13	-0.152333	0.397139	0.701293	0.86 (0.39-1.87)	-0.34577	0.521037	0.506934	0.71 (0.25-1.96)	-0.578536	0.898484	0.532835	0.56 (0.10-3.26)	16.3846	0.174249	0.00926256	0.604673
tryptophan betaine	Known	Amino acid	7439	15	-0.0303487	0.0797254	0.703452	0.97 (0.83-1.13)	-0.0449555	0.104521	0.667114	0.96 (0.78-1.17)	-0.0763016	0.249271	0.765245	0.93 (0.57-1.51)	11.7715	0.464198	0.00406597	0.848711
4-vinylphenol sulfate	Known	Xenobiotics	7483	7	-0.0449972	0.120958	0.709887	0.96 (0.75-1.21)	-0.0182217	0.165293	0.91222	0.98 (0.71-1.36)	0.110808	0.292644	0.714801	1.12 (0.63-1.98)	6.34684	0.704765	-0.0100816	0.574871
cortisol	Known	Lipid	7795	13	0.113684	0.307715	0.711795	1.12 (0.61-2.05)	0.210468	0.390198	0.589619	1.23 (0.57-2.65)	0.862871	0.705196	0.246671	2.37 (0.59-9.44)	15.9978	0.191337	-0.0177676	0.264252
taurochenodeoxycholate	Known	Lipid	5716	13	0.0369667	0.10025	0.712318	1.04 (0.85-1.26)	-0.113477	0.142694	0.42647	0.89 (0.67-1.18)	-0.14342	0.170026	0.416904	0.87 (0.62-1.21)	8.03039	0.782751	0.0130954	0.215733
eicosenoate (20:1n9 or 11)	Known	Lipid	7799	19	-0.0921268	0.252074	0.714756	0.91 (0.56-1.49)	-0.197148	0.350866	0.574192	0.82 (0.41-1.63)	-0.435361	0.666803	0.528539	0.65 (0.18-2.39)	8.11265	0.703178	0.00969547	0.590429
X-12100--hydroxytryptophan*	Identified	Amino acid	7499	10	-0.103522	0.284463	0.715916	0.90 (0.52- 1.57)	0.27832	0.414801	0.502238	1.32 (0.59- 2.98)	-1.21339	1.19937	0.317479	0.30 (0.03- 3.12)	44.4666	0.409764	0.0111421	0.346234
4-androsten-3beta,17beta-diol disulfate 1*	Known	Lipid	7804	19	-0.027549	0.0762776	0.717974	0.97 (0.84-1.13)	0.0823785	0.110314	0.455206	1.09 (0.87-1.35)	0.171991	0.142833	0.241931	1.19 (0.90-1.57)	15.2795	0.849964	-0.0128001	0.113333
X-12231	Unknown		5111	8	0.0567169	0.159745	0.722555	1.06 (0.77-1.45)	0.29524	0.219544	0.178694	1.34 (0.87-2.07)	0.582751	0.361111	0.134872	1.79 (0.88-3.63)	8.15045	0.773265	-0.0201402	0.132598
X-12680	Unknown		2311	25	0.0674278	0.19048	0.723348	1.07 (0.74-1.55)	0.105573	0.266599	0.692106	1.11 (0.66-1.87)	0.345214	0.454578	0.462262	1.41 (0.58-3.44)	9.0614	0.76829	-0.00965079	0.513687
X-14626	Unknown		6904	18	-0.0683313	0.196186	0.727616	0.93 (0.64-1.37)	0.0334981	0.231129	0.884764	1.03 (0.66-1.63)	0.302363	0.351602	0.402513	1.35 (0.68-2.70)	21.4363	0.20738	-0.011978	0.225407
X-04498	Unknown		7160	21	0.0823363	0.23876	0.730208	1.09 (0.68-1.73)	-0.154593	0.351331	0.659922	0.86 (0.43-1.71)	0.1041	0.57565	0.858409	1.11 (0.36-3.43)	17.3019	0.63329	-0.000440802	0.967291
X-12442--5,8-tetradecadienoate	Identified	Lipid	7780	12	0.0643445	0.18766	0.73169	1.07 (0.74-1.54)	-0.152627	0.217683	0.483213	0.86 (0.56-1.32)	-0.240507	0.353835	0.510736	0.79 (0.39-1.57)	16.7738	0.158308	0.0145131	0.331573
creatine	Known	Amino acid	7822	8	-0.088664	0.258819	0.731921	0.92 (0.55-1.52)	0.0649162	0.296099	0.826465	1.07 (0.60-1.91)	-0.743891	0.518571	0.201428	0.48 (0.17-1.31)	10.573	0.158361	0.0248233	0.203253
X-12776	Unknown		7764	26	0.559301	1.63463	0.732231	1.75 (0.07- 43.08)	0.369987	1.35822	0.78531	1.45 (0.10- 20.74)	1.87877	3.03788	0.647392	6.55 (0.02-2522.51)	4.4117	0.110157	-0.030674	0.666615
inosine	Known	Nucleotide	2675	11	-0.0198474	0.0580842	0.732576	0.98 (0.87-1.10)	-0.0631105	0.0753403	0.402215	0.94 (0.81-1.09)	-0.0603662	0.0858112	0.499551	0.94 (0.80-1.11)	10.9182	0.363928	0.00767799	0.526755
propionylcarnitine	Known	Lipid	7813	37	-0.0772229	0.228026	0.734867	0.93 (0.59-1.45)	0.222969	0.327281	0.495696	1.25 (0.66-2.37)	-0.164725	0.493072	0.740372	0.85 (0.32-2.23)	33.5107	0.540036	0.00140286	0.842555
X-12456	Unknown		4774	12	-0.0386702	0.114476	0.735512	0.96 (0.77-1.20)	-0.170635	0.166464	0.305336	0.84 (0.61-1.17)	-0.0991616	0.203655	0.631892	0.91 (0.61-1.35)	18.5815	0.549161	0.00299621	0.723453
1-methylxanthine	Known	Xenobiotics	5504	10	0.0601811	0.181012	0.739534	1.06 (0.74-1.51)	0.0142375	0.195856	0.94205	1.01 (0.69-1.49)	-0.039754	0.337701	0.908412	0.96 (0.50-1.86)	14.7686	0.254336	0.00383913	0.728416
X-03003	Unknown		7689	9	0.165973	0.508058	0.743909	1.18 (0.44-3.20)	-0.427153	0.695806	0.539284	0.65 (0.17-2.55)	-6.1108	3.50239	0.124543	0.00 (0.00-2.13)	7.16688	0.518739	0.085403	0.113
urea	Known	Amino acid	7796	12	0.133366	0.413282	0.746923	1.14 (0.51-2.57)	-0.0661734	0.538279	0.902159	0.94 (0.33-2.69)	-0.499024	1.34245	0.717853	0.61 (0.04-8.43)	9.05121	0.617165	0.00980686	0.631215
X-04499--3,4-dihydroxybutyrate	Identified	Amino acid	6948	20	0.102918	0.322221	0.749422	1.11 (0.59- 2.08)	0.249937	0.440491	0.570439	1.28 (0.54- 3.04)	0.646904	1.38712	0.646548	1.91 (0.13-28.95)	20.5433	0.362577	-0.00829152	0.691167
1-palmitoylglycerophosphoinositol*	Known	Lipid	6282	12	0.075843	0.238984	0.750973	1.08 (0.68-1.72)	-0.0525785	0.297888	0.859898	0.95 (0.53-1.70)	0.298421	0.608098	0.63535	1.35 (0.41-4.44)	11.903	0.2916	-0.00629535	0.697474
X-12244--N-acetylcarnosine	Identified	Peptide	6608	8	0.0937583	0.297952	0.753008	1.10 (0.61- 1.97)	0.068236	0.366341	0.852238	1.07 (0.52- 2.20)	1.62029	0.857318	0.073347	5.05 (0.94-27.13)	28.9314	0.115657	-0.0264304	0.074048
4-acetamidobutanoate	Known	Amino acid	6930	35	0.0949771	0.304251	0.754914	1.10 (0.61- 2.00)	0.0420927	0.496552	0.932444	1.04 (0.39- 2.76)	-0.508985	0.738743	0.495647	0.60 (0.14- 2.56)	35.1713	0.41248	0.0072186	0.375847
X-11261	Unknown		7771	10	-0.0462687	0.148977	0.756123	0.95 (0.71-1.28)	0.0756125	0.205413	0.712799	1.08 (0.72-1.61)	0.350086	0.367948	0.356454	1.42 (0.69-2.92)	10.8756	0.817099	-0.0138011	0.257115
X-12855	Unknown		5120	12	-0.0485505	0.161259	0.76336	0.95 (0.69-1.31)	-0.0203574	0.191962	0.915543	0.98 (0.67-1.43)	-0.123685	0.277959	0.661642	0.88 (0.51-1.52)	30.8791	0.041623	0.00366919	0.740705
X-11905	Unknown		4761	20	-0.0283383	0.0941295	0.763371	0.97 (0.81-1.17)	-0.0398819	0.131979	0.762512	0.96 (0.74-1.24)	-0.0629169	0.165158	0.708251	0.94 (0.68-1.30)	14.1256	0.658193	0.00244579	0.802123
stearoylcarnitine	Known	Lipid	7183	14	0.134248	0.461901	0.771325	1.14 (0.46-2.83)	-0.168916	0.576111	0.769369	0.84 (0.27-2.61)	-5.62443	2.57741	0.0945113	0.00 (0.00-0.56)	6.43462	0.266194	0.107311	0.0864217
1-oleoylglycerol (1-monoolein)	Known	Lipid	5717	16	0.0469865	0.161922	0.771678	1.05 (0.76-1.44)	0.0381836	0.223247	0.864194	1.04 (0.67-1.61)	0.234858	0.67011	0.731198	1.26 (0.34-4.70)	8.50097	0.902133	-0.00618125	0.776876
gamma-glutamylmethionine*	Known	Peptide	2240	10	0.0757345	0.261588	0.772185	1.08 (0.65-1.80)	-0.0667516	0.327672	0.838577	0.94 (0.49-1.78)	-0.292943	0.570937	0.626224	0.75 (0.24-2.28)	1.70758	0.974242	0.01237	0.494897
erythronate*	Known	Carbohydrate	7752	16	0.0893723	0.313273	0.775425	1.09 (0.59- 2.02)	0.239998	0.423982	0.571354	1.27 (0.55- 2.92)	2.53583	1.35928	0.0686291	12.63 (0.88-181.28)	56.2457	0.143168	-0.0240684	0.071324
X-12749	Unknown		7178	66	0.0754446	0.264827	0.775734	1.08 (0.64-1.81)	0.176305	0.384046	0.646182	1.19 (0.56-2.53)	-0.150696	0.591698	0.80024	0.86 (0.27-2.74)	46.837	0.280651	0.0028697	0.670565
X-10510	Unknown		7792	22	0.0817136	0.290641	0.778596	1.09 (0.61-1.92)	-0.0205255	0.371472	0.955936	0.98 (0.47-2.03)	-0.794063	0.656218	0.240364	0.45 (0.12-1.64)	26.4177	0.190968	0.0178595	0.15474
ascorbate (Vitamin C)	Known	Cofactors and vitamins	2085	14	0.0156959	0.0560889	0.779601	1.02 (0.91-1.13)	-0.0474136	0.0762421	0.534019	0.95 (0.82-1.11)	-0.0489655	0.0981601	0.626916	0.95 (0.79-1.15)	13.6913	0.39594	0.00815041	0.434779
X-13429	Unknown		6344	16	0.0251713	0.0913031	0.782786	1.03 (0.86-1.23)	-0.00418021	0.110784	0.969901	1.00 (0.80-1.24)	0.0825732	0.190597	0.67788	1.09 (0.75-1.58)	5.66523	0.684673	-0.00506383	0.741598
hydroquinone sulfate	Known	Xenobiotics	451	43	0.0195967	0.0713082	0.783457	1.02 (0.89-1.17)	0.00258603	0.0856111	0.975902	1.00 (0.85-1.19)	0.0131293	0.127235	0.919179	1.01 (0.79-1.30)	23.0283	0.11298	0.000720235	0.951123
1-heptadecanoylglycerophosphocholine	Known	Lipid	7422	16	-0.0771657	0.285268	0.786774	0.93 (0.53-1.62)	-0.167783	0.388978	0.666218	0.85 (0.39-1.81)	-1.1586	1.03342	0.294755	0.31 (0.04-2.38)	9.20882	0.418226	0.0292191	0.308338
X-12717	Unknown		1632	12	0.0293214	0.108743	0.787437	1.03 (0.83-1.27)	0.101954	0.130553	0.434839	1.11 (0.86-1.43)	0.194821	0.471322	0.69172	1.22 (0.48-3.06)	10.4547	0.234552	-0.0130409	0.72795
gamma-glutamyltyrosine	Known	Peptide	7468	45	-0.079085	0.302982	0.794076	0.92 (0.51-1.67)	-0.375389	0.426266	0.378509	0.69 (0.30-1.58)	-1.27311	0.969764	0.196213	0.28 (0.04-1.87)	56.9671	0.0908595	0.0128633	0.202206
threitol	Known	Carbohydrate	7381	9	-0.0557475	0.214832	0.795255	0.95 (0.62-1.44)	-0.229947	0.280625	0.412553	0.79 (0.46-1.38)	-0.368539	0.515045	0.489181	0.69 (0.25-1.90)	3.34556	0.992574	0.00857041	0.517772
1-stearoylglycerophosphocholine	Known	Lipid	7817	19	0.0800127	0.311962	0.797578	1.08 (0.59-2.00)	-0.420468	0.390216	0.281246	0.66 (0.31-1.41)	-0.998295	0.557561	0.100907	0.37 (0.12-1.10)	16.5388	0.167784	0.0284287	0.0489574
3-indoxyl sulfate	Known	Amino acid	7787	5	-0.0815796	0.318144	0.797624	0.92 (0.49- 1.72)	0.167004	0.326569	0.60908	1.18 (0.62- 2.24)	1.78534	3.25778	0.621819	5.96 (0.01-3535.45)	6.20034	0.184678	-0.0634422	0.604763
5-dodecenoate (12:1n7)	Known	Lipid	7770	11	0.0419388	0.163845	0.797977	1.04 (0.76-1.44)	-0.0322941	0.231525	0.889067	0.97 (0.62-1.52)	0.0898285	0.377579	0.814797	1.09 (0.52-2.29)	12.1996	0.836762	-0.00166647	0.889699
X-04494	Unknown		5007	14	-0.0708525	0.27855	0.799216	0.93 (0.54-1.61)	-0.123267	0.41778	0.767954	0.88 (0.39-2.00)	-0.198747	0.489675	0.691977	0.82 (0.31-2.14)	6.10159	0.942377	0.00295364	0.756269
homocitrulline	Known	Amino acid	4135	7	0.0704667	0.282759	0.803198	1.07 (0.62-1.87)	-0.129302	0.355341	0.715947	0.88 (0.44-1.76)	-1.05724	0.783125	0.234901	0.35 (0.07-1.61)	5.82877	0.442642	0.035449	0.1832
phenylalanylphenylalanine	Known	Peptide	4961	9	0.0927803	0.376204	0.805201	1.10 (0.52- 2.29)	0.17677	0.441133	0.688627	1.19 (0.50- 2.83)	0.856931	1.14333	0.53172	2.36 (0.25-22.15)	1.37609	0.711148	-0.019556	0.552452
X-12644	Unknown		7795	19	0.0455681	0.188851	0.809329	1.05 (0.72-1.52)	-0.228791	0.276557	0.408078	0.80 (0.46-1.37)	-0.134663	0.413066	0.747498	0.87 (0.39-1.96)	22.699	0.478457	0.00416291	0.627635
dihomo-linoleate (20:2n6)	Known	Lipid	7800	9	0.0948975	0.395828	0.810528	1.10 (0.51- 2.39)	-0.0917107	0.450959	0.838847	0.91 (0.38- 2.21)	0.574359	1.34098	0.681294	1.78 (0.13-24.60)	11.4779	0.176062	-0.0105218	0.717779
taurodeoxycholate	Known	Lipid	1564	13	-0.0294365	0.125228	0.81416	0.97 (0.76-1.24)	-0.0172864	0.146691	0.906192	0.98 (0.74-1.31)	0.0615995	0.459057	0.895678	1.06 (0.43-2.62)	21.2062	0.0474411	-0.00626361	0.839906
benzoate	Known	Xenobiotics	7756	39	-0.0726495	0.309322	0.814312	0.93 (0.51-1.71)	-0.361969	0.425188	0.394595	0.70 (0.30-1.60)	-0.685688	0.868233	0.434705	0.50 (0.09-2.76)	43.7827	0.239465	0.00735233	0.454267
nonadecanoate (19:0)	Known	Lipid	7783	15	0.0880108	0.375445	0.814661	1.09 (0.52-2.28)	0.0217649	0.458248	0.962118	1.02 (0.42-2.51)	-1.24599	0.65056	0.0777188	0.29 (0.08-1.03)	22.514	0.0686523	0.0301403	0.0340228
X-11792	Unknown		2442	15	0.0178637	0.0763162	0.814927	1.02 (0.88-1.18)	0.0857281	0.105184	0.415056	1.09 (0.89-1.34)	0.188916	0.241715	0.44847	1.21 (0.75-1.94)	10.8327	0.699126	-0.0119279	0.469054
X-12771	Unknown		4734	3	-0.0338189	0.144786	0.815312	0.97 (0.73-1.28)	0.119796	0.195919	0.540897	1.13 (0.77-1.65)	0.616436	0.38406	0.129325	1.85 (0.87-3.93)	13.1678	0.660451	-0.0231499	0.0875092
pyridoxate	Known	Cofactors and vitamins	7703	12	0.0400908	0.174391	0.818177	1.04 (0.74-1.47)	0.0293827	0.253455	0.907709	1.03 (0.63-1.69)	-0.0080181	0.29288	0.978698	0.99 (0.56-1.76)	8.18289	0.696833	0.00223292	0.842097
4-acetaminophen sulfate	Known	Xenobiotics	498	10	-0.00263321	0.011459	0.818251	1.00 (0.98-1.02)	-0.000867525	0.0148808	0.953511	1.00 (0.97-1.03)	-0.0243185	0.027446	0.383137	0.98 (0.92-1.03)	40.7125	0.0729443	0.0113871	0.391539
7-alpha-hydroxy-3-oxo-4-cholestenoate (7-Hoca)	Known	Lipid	7784	10	-0.0859759	0.380903	0.821422	0.92 (0.43- 1.94)	0.019644	0.477413	0.967179	1.02 (0.40- 2.60)	1.45761	1.01036	0.171115	4.30 (0.59-31.12)	18.693	0.227982	-0.0259302	0.124137
1-palmitoylglycerol (1-monopalmitin)	Known	Lipid	7429	13	0.0769836	0.342188	0.821999	1.08 (0.55- 2.11)	0.156457	0.468047	0.738172	1.17 (0.47- 2.93)	0.376149	1.13553	0.746678	1.46 (0.16-13.49)	14.0176	0.299587	-0.00497032	0.786573
3-phenylpropionate (hydrocinnamate)	Known	Amino acid	6182	15	0.0351821	0.158094	0.823894	1.04 (0.76-1.41)	-0.108051	0.217207	0.61887	0.90 (0.59-1.37)	-0.210309	0.278673	0.463894	0.81 (0.47-1.40)	10.9704	0.688364	0.0106508	0.304201
4-hydroxyhippurate	Known	Xenobiotics	4368	11	0.0356554	0.167271	0.831203	1.04 (0.75-1.44)	0.063426	0.220469	0.773587	1.07 (0.69-1.64)	0.231855	0.741866	0.765215	1.26 (0.29-5.40)	4.45918	0.725626	-0.00813756	0.795137
X-12189	Unknown		481	10	0.00627514	0.0295124	0.831618	1.01 (0.95-1.07)	-0.0122631	0.0456709	0.788307	0.99 (0.90-1.08)	0.019501	0.0444604	0.66443	1.02 (0.93-1.11)	22.734	0.746236	-0.00314266	0.693951
trans-4-hydroxyproline	Known	Amino acid	7802	6	0.0563739	0.266751	0.832626	1.06 (0.63-1.78)	0.0710247	0.320374	0.824553	1.07 (0.57-2.01)	0.0527889	0.541205	0.92699	1.05 (0.36-3.05)	0.202188	0.99909	0.000118547	0.99429
3-(3-hydroxyphenyl)propionate	Known	Amino acid	1163	21	0.0188671	0.0898767	0.833728	1.02 (0.85-1.22)	0.127479	0.112913	0.258896	1.14 (0.91-1.42)	0.3246	0.223294	0.184108	1.38 (0.89-2.14)	11.4053	0.248944	-0.0269805	0.177368
X-09789	Unknown		7805	15	0.0378825	0.180756	0.833997	1.04 (0.73-1.48)	0.0506369	0.213925	0.812886	1.05 (0.69-1.60)	0.677547	0.620724	0.300635	1.97 (0.58-6.65)	15.3442	0.167276	-0.025925	0.306994
X-12095--N1-methyl-3-pyridone-4-carboxamide	Identified	Nucleotide	7711	44	0.0369462	0.182584	0.839642	1.04 (0.73-1.48)	-0.271272	0.280932	0.334237	0.76 (0.44-1.32)	-0.134304	0.302333	0.661219	0.87 (0.48-1.58)	14.6256	0.907549	0.00475722	0.484762
alpha-hydroxyisovalerate	Known	Amino acid	7668	13	0.041568	0.208725	0.842143	1.04 (0.69-1.57)	-0.0207947	0.262174	0.936781	0.98 (0.59-1.64)	-0.365969	0.604121	0.555086	0.69 (0.21-2.27)	16.2401	0.298935	0.0125761	0.483912
cis-4-decenoyl carnitine	Known	Lipid	7660	14	0.0652001	0.329952	0.843355	1.07 (0.56-2.04)	0.292407	0.286701	0.307774	1.34 (0.76-2.35)	0.571424	0.679748	0.428326	1.77 (0.47-6.71)	16.811	0.0321388	-0.0178885	0.420141
X-12798	Unknown		7552	7	-0.0276066	0.139788	0.843444	0.97 (0.74-1.28)	-0.139583	0.180304	0.43884	0.87 (0.61-1.24)	-0.164377	0.207128	0.445849	0.85 (0.57-1.27)	8.63974	0.655107	0.00844098	0.391904
carnitine	Known	Lipid	7797	224	0.0436648	0.223507	0.84511	1.04 (0.67-1.62)	-0.0282221	0.38478	0.941531	0.97 (0.46-2.07)	-0.0939131	0.542755	0.862785	0.91 (0.31-2.64)	202.042	0.839765	0.000784177	0.781148
gamma-glutamylleucine	Known	Peptide	7802	37	0.0630224	0.323477	0.845528	1.07 (0.56- 2.01)	0.0503678	0.438301	0.908512	1.05 (0.45- 2.48)	0.0214232	0.7241	0.976565	1.02 (0.25- 4.22)	45.1746	0.140485	0.000510626	0.948985
caprate (10:0)	Known	Lipid	7799	32	-0.0503584	0.259399	0.84607	0.95 (0.57-1.58)	-0.237579	0.409355	0.561662	0.79 (0.35-1.76)	-0.185571	0.448869	0.682241	0.83 (0.34-2.00)	26.5941	0.692399	0.00220286	0.714644
X-12450	Unknown		6432	21	-0.030862	0.168208	0.854426	0.97 (0.70-1.35)	-0.18087	0.278638	0.516261	0.83 (0.48-1.44)	-0.23663	0.259941	0.370423	0.79 (0.47-1.31)	21.3412	0.846418	0.00577544	0.308019
X-12833	Unknown		243	16	0.00518232	0.0286935	0.856674	1.01 (0.95-1.06)	-0.0123615	0.0403583	0.75938	0.99 (0.91-1.07)	0.0247213	0.0536288	0.651023	1.03 (0.92-1.14)	18.3557	0.366742	-0.00479494	0.668909
pipecolate	Known	Amino acid	7792	16	-0.0368071	0.208374	0.859791	0.96 (0.64-1.45)	-0.0804281	0.294552	0.784813	0.92 (0.52-1.64)	0.704257	0.588978	0.251663	2.02 (0.64-6.42)	10.8761	0.761326	-0.0205268	0.199939
leucylleucine	Known	Peptide	3386	16	-0.0394658	0.229491	0.86346	0.96 (0.61-1.51)	-0.056747	0.28484	0.842088	0.94 (0.54-1.65)	0.8626	0.689308	0.242337	2.37 (0.61-9.15)	12.6544	0.243639	-0.026532	0.200692
X-11204	Unknown		7799	9	-0.0532811	0.324171	0.869447	0.95 (0.50- 1.79)	-0.294409	0.460283	0.522416	0.74 (0.30- 1.84)	0.770701	1.23164	0.535218	2.16 (0.19-24.16)	27.6756	0.912331	-0.00853414	0.492236
isovalerate	Known	Lipid	7080	17	0.0845301	0.53054	0.87341	1.09 (0.38-3.080000e+00)	0.199963	0.604005	0.740597	1.22 (0.37-3.990000e+00)	13.7456	19.0519	0.545558	932461.49 (0.00-1.537879e+22)	0.851359	0.837147	-0.228461	0.54764
fructose	Known	Carbohydrate	7781	3	0.143347	0.930401	0.877555	1.15 (0.19- 7.15)	-0.221476	0.781738	0.776937	0.80 (0.17- 3.71)	3.28499	3.13967	0.485603	26.71 (0.06-12565.89)	5.49707	0.0640216	-0.0784988	0.485855
biliverdin	Known	Cofactors and vitamins	6686	17	-0.0188669	0.123024	0.878115	0.98 (0.77-1.25)	0.115911	0.137369	0.398784	1.12 (0.86-1.47)	0.112838	0.208465	0.596262	1.12 (0.74-1.68)	18.4788	0.296613	-0.00713859	0.443128
gamma-glutamylphenylalanine	Known	Peptide	7753	58	-0.0517828	0.343309	0.880106	0.95 (0.48-1.86)	0.580819	0.47918	0.22547	1.79 (0.70-4.57)	0.976872	0.674545	0.156462	2.66 (0.71-9.96)	46.2317	0.118127	-0.0130901	0.0880282
1-oleoylglycerophosphocholine	Known	Lipid	7812	13	0.0426765	0.288273	0.88231	1.04 (0.59-1.84)	-0.164625	0.412714	0.689979	0.85 (0.38-1.90)	-0.90386	0.658581	0.191517	0.41 (0.11-1.47)	10.4404	0.791162	0.0174219	0.132248
X-13658	Unknown		1412	15	-0.00445985	0.0303134	0.883034	1.00 (0.94-1.06)	0.00649748	0.0305175	0.831397	1.01 (0.95-1.07)	0.00178735	0.046901	0.970072	1.00 (0.91-1.10)	25.3138	0.0879022	-0.00197913	0.860595
X-14473	Unknown		6884	16	0.0247874	0.169606	0.883805	1.03 (0.74-1.43)	-0.0370946	0.236129	0.87517	0.96 (0.61-1.53)	0.358888	0.534216	0.516928	1.43 (0.50-4.08)	12.3032	0.341286	-0.0119165	0.523225
X-18601	Unknown		7663	22	-0.0172402	0.118392	0.884222	0.98 (0.78-1.24)	-0.116881	0.16984	0.49134	0.89 (0.64-1.24)	-0.535512	0.239468	0.0368905	0.59 (0.37-0.94)	21.4212	0.433495	0.0209067	0.0220661
N-(2-furoyl)glycine	Known	Xenobiotics	604	26	0.0054745	0.0376625	0.884429	1.01 (0.93-1.08)	-0.0245068	0.0457356	0.592072	0.98 (0.89-1.07)	-0.0491397	0.0592231	0.414864	0.95 (0.85-1.07)	41.5185	0.0202346	0.0129501	0.2463
isovalerylcarnitine	Known	Amino acid	7789	6	-0.0257626	0.18485	0.889158	0.97 (0.68-1.40)	0.128145	0.230295	0.57791	1.14 (0.72-1.79)	0.187716	0.313082	0.555874	1.21 (0.65-2.23)	27.1896	0.130014	-0.00676516	0.406956
4-methyl-2-oxopentanoate	Known	Amino acid	7776	14	-0.0630227	0.452448	0.889219	0.94 (0.39- 2.28)	0.459009	0.514044	0.371891	1.58 (0.58- 4.33)	-2.1444	1.52359	0.184662	0.12 (0.01- 2.32)	19.9065	0.0975661	0.0333033	0.179482
erythrose	Known	Carbohydrate	7263	8	0.0351246	0.256652	0.891144	1.04 (0.63-1.71)	0.0769654	0.363593	0.832357	1.08 (0.53-2.20)	0.582358	0.540499	0.322682	1.79 (0.62-5.16)	4.34592	0.739182	-0.018557	0.293744
ornithine	Known	Amino acid	7746	11	-0.0547604	0.418898	0.895993	0.95 (0.42- 2.15)	0.149816	0.582197	0.796925	1.16 (0.37- 3.64)	1.05392	1.2229	0.411161	2.87 (0.26-31.53)	5.32606	0.86836	-0.0181244	0.359768
betaine	Known	Amino acid	7806	24	0.0328661	0.267024	0.902041	1.03 (0.61-1.74)	0.120123	0.360546	0.739006	1.13 (0.56-2.29)	-0.879708	0.599584	0.156474	0.41 (0.13-1.34)	24.3425	0.385049	0.016851	0.105459
deoxycholate	Known	Lipid	5194	17	0.0127466	0.107351	0.905483	1.01 (0.82-1.25)	0.00949438	0.157624	0.951969	1.01 (0.74-1.37)	0.125045	0.251638	0.626447	1.13 (0.69-1.86)	14.1117	0.590396	-0.00619303	0.62886
X-13859	Unknown		7002	13	-0.0284417	0.241297	0.90617	0.97 (0.61-1.56)	-0.134865	0.340603	0.692134	0.87 (0.45-1.70)	0.00745921	0.477875	0.987622	1.01 (0.39-2.57)	55.56	0.0784009	-0.000556561	0.93078
7-methylguanine	Known	Nucleotide	6091	17	-0.0288175	0.246186	0.906816	0.97 (0.60-1.57)	-0.0751157	0.3167	0.812515	0.93 (0.50-1.73)	-0.310246	0.641025	0.641368	0.73 (0.21-2.58)	8.48858	0.485754	0.00764912	0.646253
X-04495	Unknown		7490	11	0.0325702	0.279626	0.907274	1.03 (0.60-1.79)	-0.408523	0.382007	0.284885	0.66 (0.31-1.41)	-0.195934	0.694475	0.784223	0.82 (0.21-3.21)	11.0053	0.357106	0.00650614	0.725121
2-methoxyacetaminophen sulfate*	Known	Xenobiotics	1086	3	0.000697639	0.00648008	0.914266	1.00 (0.99-1.01)	0.00728874	0.0098732	0.460372	1.01 (0.99-1.03)	0.00232668	0.0187184	0.901131	1.00 (0.97-1.04)	519.18	0.078876	-0.000497916	0.926119
pro-hydroxy-pro	Known	Peptide	7787	57	0.0296162	0.282724	0.916572	1.03 (0.59-1.79)	-0.016362	0.390355	0.966566	0.98 (0.46-2.11)	-0.474806	0.943355	0.621201	0.62 (0.10-3.95)	13.6187	0.753587	0.00811163	0.582468
X-12524	Unknown		7809	15	-0.0426008	0.408276	0.916897	0.96 (0.43- 2.13)	0.354878	0.595116	0.550964	1.43 (0.44- 4.58)	-1.45944	0.879806	0.108314	0.23 (0.04- 1.30)	30.3599	0.396203	0.0184879	0.0815317
oleate (18:1n9)	Known	Lipid	7768	20	-0.0410387	0.399179	0.918116	0.96 (0.44- 2.10)	-0.266206	0.488258	0.585604	0.77 (0.29- 2.00)	-0.328781	1.52563	0.831797	0.72 (0.04-14.32)	23.7918	0.204262	0.0041625	0.846962
C-glycosyltryptophan*	Known	Amino acid	7786	17	0.0446792	0.459877	0.922604	1.05 (0.42-2.58)	0.6295	0.649733	0.332615	1.88 (0.53-6.71)	-0.753061	1.28515	0.564449	0.47 (0.04-5.85)	15.0451	0.820681	0.00922492	0.513799
3-methylhistidine	Known	Amino acid	5885	8	0.0140932	0.146563	0.923396	1.01 (0.76-1.35)	0.000716509	0.176132	0.996754	1.00 (0.71-1.41)	0.237867	0.404062	0.577543	1.27 (0.57-2.80)	9.32346	0.23026	-0.0155443	0.571158
X-11805	Unknown		2814	19	0.00584722	0.0611175	0.923781	1.01 (0.89-1.13)	0.021371	0.0755833	0.77737	1.02 (0.88-1.18)	0.0514709	0.0859119	0.565673	1.05 (0.89-1.25)	4.72739	0.857395	-0.00824242	0.471529
X-12116	Unknown		3039	12	-0.0130716	0.153816	0.932276	0.99 (0.73-1.33)	0.0311618	0.202186	0.877512	1.03 (0.69-1.53)	0.214417	0.40239	0.608611	1.24 (0.56-2.73)	5.58384	0.780738	-0.010788	0.557649
bilirubin (Z,Z)	Known	Cofactors and vitamins	6812	11	-0.00658291	0.0793911	0.933917	0.99 (0.85-1.16)	0.100139	0.0897018	0.264272	1.11 (0.93-1.32)	0.222655	0.14	0.14621	1.25 (0.95-1.64)	5.99478	0.815702	-0.0205022	0.0780525
X-13548	Unknown		6022	20	0.023478	0.283186	0.933926	1.02 (0.59- 1.78)	0.182836	0.408908	0.654779	1.20 (0.54- 2.68)	0.391034	0.813457	0.63328	1.48 (0.30- 7.28)	35.5943	0.746722	-0.00403812	0.632373
X-12230	Unknown		5649	13	-0.0192444	0.234812	0.934681	0.98 (0.62-1.55)	0.0684972	0.227762	0.763613	1.07 (0.69-1.67)	0.0538342	0.444951	0.907099	1.06 (0.44-2.52)	17.2035	0.0280585	-0.00377937	0.848177
2-methylbutyroylcarnitine	Known	Amino acid	7420	8	0.0228751	0.279596	0.934794	1.02 (0.59-1.77)	-0.152908	0.397589	0.700543	0.86 (0.39-1.87)	0.249881	0.859678	0.77391	1.28 (0.24-6.92)	15.9267	0.890705	-0.00399067	0.782556
1-linoleoylglycerophosphocholine	Known	Lipid	7795	21	0.0257456	0.334139	0.938583	1.03 (0.53-1.98)	0.0505641	0.469318	0.914202	1.05 (0.42-2.64)	-0.947829	0.922927	0.32316	0.39 (0.06-2.37)	9.34317	0.808459	0.0182219	0.278227
bilirubin (E,Z or Z,E)*	Known	Cofactors and vitamins	5295	34	-0.0095706	0.133095	0.942675	0.99 (0.76-1.29)	0.0569129	0.170035	0.737842	1.06 (0.76-1.48)	0.361484	0.271482	0.205895	1.44 (0.84-2.44)	15.5394	0.342302	-0.0180444	0.146043
glycine	Known	Amino acid	7802	39	0.0127238	0.185066	0.945186	1.01 (0.70-1.46)	-0.0108058	0.225026	0.9617	0.99 (0.64-1.54)	0.23076	0.29716	0.445011	1.26 (0.70-2.26)	28.5492	0.283197	-0.0062409	0.356978
glycerate	Known	Carbohydrate	7778	17	0.0242689	0.385166	0.949759	1.02 (0.48- 2.18)	0.141318	0.487189	0.771764	1.15 (0.44- 2.99)	2.09709	1.17463	0.0944401	8.14 (0.81-81.40)	20.1793	0.212253	-0.0316741	0.0836208
X-11521	Unknown		7193	13	-0.0126941	0.229837	0.955955	0.99 (0.63-1.55)	0.145497	0.31125	0.64017	1.16 (0.63-2.13)	-0.400409	0.603593	0.522088	0.67 (0.21-2.19)	12.1927	0.349338	0.0109278	0.501336
X-13496	Unknown		7656	11	0.0220431	0.406935	0.956801	1.02 (0.46- 2.27)	0.045794	0.493495	0.926066	1.05 (0.40- 2.75)	1.17126	1.57801	0.462388	3.23 (0.15-71.11)	63.4889	0.0104521	-0.0116857	0.455342
gamma-glutamylisoleucine*	Known	Peptide	5522	11	-0.0115461	0.221452	0.958418	0.99 (0.64-1.53)	-0.18735	0.332449	0.573063	0.83 (0.43-1.59)	-0.323496	0.560914	0.569492	0.72 (0.24-2.17)	21.4976	0.664559	0.00566971	0.550649
n-Butyl Oleate	Known	Lipid	4542	34	-0.0159118	0.309403	0.958985	0.98 (0.54-1.80)	0.110556	0.419677	0.792219	1.12 (0.49-2.54)	0.193565	0.81065	0.817281	1.21 (0.25-5.94)	6.16823	0.72297	-0.00461157	0.786899
arachidonate (20:4n6)	Known	Lipid	7816	21	0.013194	0.26525	0.960328	1.01 (0.60- 1.70)	0.130957	0.31139	0.67408	1.14 (0.62- 2.10)	-0.218634	0.448456	0.631463	0.80 (0.33- 1.94)	23.5322	0.263426	0.00528268	0.525783
cotinine	Known	Xenobiotics	1270	16	-0.0015402	0.0327805	0.962525	1.00 (0.94-1.06)	-0.00277423	0.0463914	0.952314	1.00 (0.91-1.09)	0.00962752	0.0570833	0.868478	1.01 (0.90-1.13)	8.88099	0.883658	-0.00255964	0.814591
X-11334	Unknown		5462	27	-0.0100509	0.226698	0.964636	0.99 (0.63-1.54)	-0.181026	0.317649	0.56875	0.83 (0.45-1.56)	-1.06257	0.670695	0.126218	0.35 (0.09-1.29)	21.37	0.671808	0.0176071	0.108425
X-11793--oxidized bilirubin*	Identified	Cofactors and vitamins	7611	12	-0.00568688	0.139364	0.967451	0.99 (0.76-1.31)	0.0626304	0.170384	0.713184	1.06 (0.76-1.49)	0.25608	0.242956	0.311071	1.29 (0.80-2.08)	10.8791	0.695509	-0.0115668	0.211124
1-stearoylglycerophosphoinositol	Known	Lipid	7694	7	0.0104774	0.269519	0.96899	1.01 (0.60-1.71)	0.0996099	0.315724	0.752385	1.10 (0.59-2.05)	0.721123	0.41546	0.143132	2.06 (0.91-4.64)	8.56295	0.19969	-0.0359388	0.0972386
glycylvaline	Known	Peptide	2108	7	-0.0102637	0.271706	0.969867	0.99 (0.58- 1.69)	-0.116933	0.266029	0.660263	0.89 (0.53- 1.50)	0.759888	1.3801	0.6056	2.14 (0.14-31.97)	15.8475	0.0145964	-0.0333163	0.592932
eicosapentaenoate (EPA; 20:5n3)	Known	Lipid	7816	12	0.00702906	0.215543	0.973985	1.01 (0.66-1.54)	-0.0399995	0.286357	0.88891	0.96 (0.55-1.68)	0.125014	0.482733	0.800911	1.13 (0.44-2.92)	7.48579	0.75849	-0.00411905	0.790296
X-12329	Unknown		867	14	-0.000713517	0.0221604	0.974314	1.00 (0.96-1.04)	0.00065094	0.030587	0.983021	1.00 (0.94-1.06)	0.00250057	0.0292916	0.932623	1.00 (0.95-1.06)	24.4915	0.602937	-0.00112326	0.868044
theophylline	Known	Xenobiotics	7393	14	-0.00404575	0.125791	0.974343	1.00 (0.78-1.27)	-0.0300931	0.171143	0.860423	0.97 (0.69-1.36)	-0.306902	0.271871	0.281022	0.74 (0.43-1.25)	13.549	0.406356	0.0150154	0.235238
tetradecanedioate	Known	Lipid	6046	48	0.00332242	0.103951	0.974503	1.00 (0.82-1.23)	-0.0169291	0.149579	0.909889	0.98 (0.73-1.32)	-0.0663919	0.182052	0.719372	0.94 (0.65-1.34)	18.9838	0.522878	0.00398751	0.646193
X-12029	Unknown		7564	12	-0.00938436	0.307001	0.975614	0.99 (0.54-1.81)	0.163066	0.440122	0.711009	1.18 (0.50-2.79)	-0.0823596	0.828804	0.921395	0.92 (0.18-4.67)	33.9066	0.614853	0.000862551	0.925006
X-06126	Unknown		7785	13	0.00492764	0.181334	0.978321	1.00 (0.70-1.43)	-0.0578687	0.227755	0.799431	0.94 (0.60-1.47)	-1.02882	0.646315	0.137409	0.36 (0.10-1.27)	17.3748	0.18273	0.0382676	0.123208
X-11444	Unknown		7758	15	0.00747695	0.325047	0.981648	1.01 (0.53-1.91)	0.224699	0.330153	0.49613	1.25 (0.66-2.39)	0.0509679	0.809073	0.951012	1.05 (0.22-5.14)	20.2306	0.042277	-0.00115911	0.953904
2-linoleoylglycerophosphocholine*	Known	Lipid	6894	41	0.00709118	0.332188	0.982969	1.01 (0.53-1.93)	-0.203272	0.384964	0.597479	0.82 (0.38-1.74)	-1.59089	1.11041	0.169082	0.20 (0.02-1.80)	33.7504	0.0196627	0.0322812	0.150036
heptanoate (7:0)	Known	Lipid	7802	35	0.00587159	0.291455	0.983927	1.01 (0.57-1.78)	-0.259425	0.407344	0.52421	0.77 (0.35-1.71)	-0.949027	0.83789	0.265529	0.39 (0.07-2.00)	36.3904	0.357988	0.0108139	0.233212
X-11478	Unknown		6593	11	0.00267093	0.137216	0.98447	1.00 (0.77-1.31)	-0.0859003	0.17726	0.62796	0.92 (0.65-1.30)	-0.0616506	0.227771	0.791657	0.94 (0.60-1.47)	11.4089	0.494236	0.00352624	0.728295
N-acetylornithine	Known	Amino acid	7574	25	0.00173101	0.0981866	0.985934	1.00 (0.83-1.21)	0.0573613	0.106122	0.588836	1.06 (0.86-1.30)	0.0927608	0.1453	0.529513	1.10 (0.83-1.46)	31.0454	0.152477	-0.00594325	0.401903
succinylcarnitine	Known	Energy	6948	13	-0.00363007	0.23773	0.987817	1.00 (0.63-1.59)	-0.0431293	0.407432	0.915696	0.96 (0.43-2.13)	-0.0918913	0.545536	0.867084	0.91 (0.31-2.66)	35.2746	0.722324	0.00111411	0.858254
X-13435	Unknown		6970	7	0.00307573	0.207344	0.988165	1.00 (0.67-1.51)	-0.014882	0.297484	0.960101	0.99 (0.55-1.77)	0.245992	0.465087	0.601932	1.28 (0.51-3.18)	14.5418	0.933452	-0.00507028	0.565238
2-hydroxyhippurate (salicylurate)	Known	Xenobiotics	2592	13	-0.000599047	0.043679	0.989058	1.00 (0.92-1.09)	0.0129509	0.0499107	0.795264	1.01 (0.92-1.12)	0.0451204	0.0843715	0.603442	1.05 (0.89-1.23)	20.1641	0.0640454	-0.0116436	0.535614
3-dehydrocarnitine*	Known	Lipid	7809	18	0.00366114	0.279893	0.989564	1.00 (0.58- 1.74)	-0.189143	0.391755	0.629232	0.83 (0.38- 1.78)	-1.26417	0.803644	0.128279	0.28 (0.06- 1.36)	32.8838	0.165496	0.0250581	0.106305
X-12253	Unknown		6004	11	-0.00229669	0.186027	0.99015	1.00 (0.69-1.44)	-0.039387	0.256985	0.878189	0.96 (0.58-1.59)	0.502881	0.667153	0.479511	1.65 (0.45-6.11)	4.74506	0.691042	-0.0171169	0.460421
X-11820	Unknown		7710	48	0.00185216	0.173375	0.991476	1.00 (0.71-1.41)	-0.143036	0.238073	0.547968	0.87 (0.54-1.38)	-0.259698	0.356727	0.481821	0.77 (0.38-1.55)	8.26772	0.763875	0.00966978	0.419358
glycocholate	Known	Lipid	5995	7	-0.00161454	0.192631	0.993313	1.00 (0.68-1.46)	0.130219	0.236547	0.581976	1.14 (0.72-1.81)	0.556595	0.332377	0.154868	1.74 (0.91-3.35)	8.17138	0.225814	-0.037498	0.11079
X-12990--docosapentaenoic acid (n6-DPA)	Identified	Lipid	2581	4	-0.00133877	0.172645	0.993813	1.00 (0.71-1.40)	-0.0819238	0.230723	0.722534	0.92 (0.59-1.45)	-0.467294	0.463044	0.336684	0.63 (0.25-1.55)	9.09396	0.613219	0.0214706	0.303602
dihomo-linolenate (20:3n3 or n6)	Known	Lipid	7805	43	-0.000415913	0.254193	0.998694	1.00 (0.61-1.65)	-0.320187	0.369415	0.386084	0.73 (0.35-1.50)	-0.82324	0.747473	0.283202	0.44 (0.10-1.90)	22.3828	0.437247	0.0154378	0.255377
