# Supplementary material for: The role of gut microbiota and blood metabolites in postpartum depression: a Mendelian randomization analysis
Source: Front Cell Infect Microbiol. 2024 Jul 10;14:1416298. doi: 10.3389/fcimb.2024.1416298 (PMC11266010; doi:10.3389/fcimb.2024.1416298)
Supplement: Supplementary Table 5 — MR analysis of five identified known intestinal species and ten blood metabolites. [file Table_5.xlsx]

## Sheet: Sheet1
Exposure	Outcome	Method	nSNP	Beta	Se	Pval	OR	Low95-OR	Up95-OR
Alphaproteobacteria	Levulinate	IVW	2	0.01	0.02	0.68	1.01	0.97	1.05
	LysoPI	IVW	2	0.03	0.04	0.38	1.03	0.96	1.12
	Laurylcarnitine	IVW	2	-0.02	0.05	0.72	0.98	0.89	1.08
	2-aminobutyrate	IVW	2	0.04	0.06	0.46	1.04	0.93	1.17
	Theobromine	IVW	4	-0.00418378	0.303314	0.988995	0.995825	0.549537	1.80455
	Guanosine	IVW	2	-0.0615366	0.0740363	0.405879	0.940319	0.813306	1.08717
	Xanthine	IVW	2	-0.0158043	0.0771906	0.837773	0.98432	0.846117	1.1451
	Phosphate	IVW	2	-0.0171784	0.0139802	0.219159	0.982968	0.956399	1.01028
	HWESASXX	IVW	2	0.0394086	0.0545182	0.469771	1.0402	0.934777	1.1575
	Phenylalanylserine	IVW	2	0.0288798	0.064787	0.655768	1.0293	0.906556	1.16867
Bifidobacterium	Levulinate	IVW	4	0.01	0.03	0.65	1.01	0.95	1.08
		WM	4	0.05	0.02	0.06	1.05	1	1.1
	LysoPI	IVW	4	0.04	0.04	0.31	1.04	0.96	1.13
		WM	4	0.07	0.03	0.05	1.07	1	1.14
	Laurylcarnitine	IVW	4	-0.07	0.05	0.1	0.93	0.85	1.01
		WM	4	-0.05	0.06	0.39	0.95	0.85	1.06
	2-aminobutyrate	IVW	4	0.12	0.15	0.51	1.12	0.84	1.49
		WM	4	-0.01	0.06	0.91	0.99	0.89	1.11
	Theobromine	IVW	6	0.204209	0.243844	0.402336	1.22655	0.760541	1.97811
		WM	6	0.282626	0.289112	0.328289	1.32661	0.752742	2.33797
	Guanosine	IVW	4	-0.045741	0.0874916	0.60111	0.955289	0.804749	1.13399
		WM	4	-0.0372865	0.0948606	0.69427	0.9634	0.799944	1.16026
	Xanthine	IVW	5	-0.0139168	0.0349315	0.690333	0.98618	0.92092	1.05606
		WM	5	-0.0443733	0.0337324	0.188359	0.956597	0.895396	1.02198
	Phosphate	IVW	5	0.00122832	0.0145566	0.932753	1.00123	0.973067	1.03021
		WM	5	-0.00709592	0.0168719	0.674065	0.992929	0.960631	1.02631
	HWESASXX	IVW	5	0.00707526	0.0469584	0.880235	1.0071	0.918546	1.10419
		WM	5	0.0252339	0.0575787	0.661204	1.02555	0.916109	1.14808
	Phenylalanylserine	IVW	5	-0.0606301	0.0597743	0.310431	0.941171	0.83712	1.05816
		WM	5	-0.0223265	0.0762476	0.769663	0.977921	0.842171	1.13555
Ruminococcaceae UCG011	Levulinate	IVW	4	0	0.01	0.79	1	0.97	1.03
		WM	4	-0.01	0.01	0.49	0.99	0.96	1.02
	LysoPI	IVW	4	0.01	0.02	0.34	1.01	0.99	1.04
		WM	4	0	0.02	0.79	1	0.97	1.03
	Laurylcarnitine	IVW	4	-0.01	0.02	0.53	0.99	0.94	1.03
		WM	4	-0.01	0.03	0.8	0.99	0.94	1.05
	2-aminobutyrate	IVW	4	-0.04	0.09	0.72	0.96	0.81	1.15
		WM	4	0	0.01	0.85	1	0.97	1.03
	Theobromine	IVW	5	0.0400563	0.161599	0.804231	1.04087	0.758299	1.42874
		WM	5	0.0482853	0.201116	0.810263	1.04947	0.707582	1.55655
	Guanosine	IVW	4	0.00948104	0.0323733	0.769625	1.00953	0.94746	1.07566
		WM	4	0.0170255	0.036689	0.642612	1.01717	0.946594	1.09301
	Xanthine	IVW	4	0.00208494	0.013083	0.873383	1.00209	0.976718	1.02812
		WM	4	-0.0017067	0.0153088	0.911232	0.998295	0.968786	1.0287
	Phosphate	IVW	4	-0.00418451	0.00631829	0.507788	0.995824	0.983568	1.00823
		WM	4	-0.00157881	0.00806571	0.844811	0.998422	0.982763	1.01433
	HWESASXX	IVW	4	-0.00604942	0.024028	0.801222	0.993969	0.948243	1.0419
		WM	4	-0.00137885	0.0286351	0.961595	0.998622	0.944118	1.05627
	Phenylalanylserine	IVW	4	-0.0272445	0.0296968	0.358922	0.973123	0.918099	1.03145
		WM	4	-0.020166	0.0365151	0.580768	0.980036	0.912346	1.05275
Prevotellaceae	Levulinate	IVW	9	0	0.01	0.81	1	0.97	1.02
		WM	9	0	0.02	0.82	1	0.97	1.04
	LysoPI	IVW	9	0.01	0.03	0.76	1.01	0.96	1.06
		WM	9	0.02	0.02	0.52	1.02	0.97	1.07
	Laurylcarnitine	IVW	9	0.04	0.03	0.18	1.04	0.98	1.1
		WM	9	0.05	0.04	0.19	1.05	0.97	1.14
	2-aminobutyrate	IVW	9	0.02	0.09	0.83	1.02	0.86	1.21
		WM	9	0.02	0.03	0.54	1.02	0.96	1.09
	Theobromine	IVW	11	-0.121312	0.209706	0.562936	0.885757	0.587232	1.33604
		WM	11	-0.164561	0.265642	0.535599	0.848266	0.50398	1.42775
	Guanosine	IVW	8	-0.0790973	0.0461634	0.0866357	0.92395	0.844021	1.01145
		WM	8	-0.102084	0.0584025	0.0804741	0.902954	0.80529	1.01246
	Xanthine	IVW	9	0.0425983	0.0185811	0.0218733	1.04352	1.0062	1.08222
		WM	9	0.0448259	0.0242991	0.0650731	1.04585	0.997204	1.09686
	Phosphate	IVW	9	-0.0146437	0.00770036	0.0572116	0.985463	0.970701	1.00045
		WM	9	-0.0121958	0.00994064	0.219873	0.987878	0.968817	1.00731
	HWESASXX	IVW	9	0.0296138	0.0310159	0.339682	1.03006	0.969304	1.09462
		WM	9	0.0431255	0.0404411	0.286253	1.04407	0.964506	1.13019
	Phenylalanylserine	IVW	9	0.0100612	0.0377004	0.789568	1.01011	0.938163	1.08758
		WM	9	0.00228612	0.0478151	0.961866	1.00229	0.912624	1.10076
Veillonellaceae	Levulinate	IVW	11	-0.01	0.01	0.25	0.99	0.96	1.01
		WM	11	-0.01	0.02	0.41	0.99	0.96	1.02
	LysoPI	IVW	11	0.02	0.02	0.33	1.02	0.98	1.07
		WM	11	0.02	0.02	0.33	1.02	0.98	1.07
	Laurylcarnitine	IVW	11	-0.01	0.03	0.8	0.99	0.93	1.06
		WM	11	0.01	0.04	0.85	1.01	0.93	1.09
	2-aminobutyrate	IVW	11	0.08	0.13	0.55	1.08	0.84	1.39
		WM	11	0.02	0.02	0.33	1.02	0.98	1.07
	Theobromine	IVW	9	0.00199826	0.219525	0.992737	1.002	0.651635	1.54075
		WM	9	0.0527577	0.282107	0.851651	1.05417	0.606426	1.83251
	Guanosine	IVW	11	-0.0155507	0.0417671	0.709656	0.98457	0.90718	1.06856
		WM	11	-0.024796	0.0535534	0.643354	0.975509	0.878306	1.08347
	Xanthine	IVW	11	-0.0136095	0.0165644	0.411297	0.986483	0.95497	1.01904
		WM	11	-0.00918193	0.0224001	0.681875	0.99086	0.948298	1.03533
	Phosphate	IVW	11	0.00655755	0.00754968	0.385074	1.00658	0.991794	1.02158
		WM	11	0.0081498	0.00995313	0.41289	1.00818	0.988706	1.02804
	HWESASXX	IVW	11	0.0250872	0.0300273	0.403447	1.0254	0.966797	1.08756
		WM	11	0.0185671	0.0387356	0.631704	1.01874	0.944259	1.0991
	Phenylalanylserine	IVW	11	0.023114	0.03702	0.532388	1.02338	0.951757	1.1004
		WM	11	0.00539493	0.0505493	0.915006	1.00541	0.910573	1.11012
